# Supplementary material for: Combined Transcriptome and Metabolome Analysis Reveals That Carbon Catabolite Repression Governs Growth and Pathogenicity in Verticillium dahliae
Source: Int J Mol Sci. 2024 Oct 28;25(21):11575. doi: 10.3390/ijms252111575 (PMC11546859; doi:10.3390/ijms252111575)
Supplement: Supplementary file 1 [file ijms-25-11575-s001.zip]

Archive with 10 entries (10 files):
- ijms-3180441-supplementary/FigureS1.pdf
- ijms-3180441-supplementary/FigureS2.pdf
- ijms-3180441-supplementary/FigureS3.pdf
- ijms-3180441-supplementary/FigureS4.pdf
- ijms-3180441-supplementary/FigureS5.pdf
- ijms-3180441-supplementary/FigureS6.pdf
- ijms-3180441-supplementary/Supplementary figures.pdf
- ijms-3180441-supplementary/Table S1.xlsx
- ijms-3180441-supplementary/Table S2.xlsx
- ijms-3180441-supplementary/Table S3.xlsx
