# Supplementary material for: Combined Transcriptome and Metabolome Analysis Reveals That Carbon Catabolite Repression Governs Growth and Pathogenicity in Verticillium dahliae
Source: Int J Mol Sci. 2024 Oct 28;25(21):11575. doi: 10.3390/ijms252111575 (PMC11546859; doi:10.3390/ijms252111575)
Supplement: Supplementary file 1 [file ijms-25-11575-s001.zip › ijms-3180441-supplementary/Table S1.xlsx]

## Sheet: Sheet1
Table S1. Transcriptome Sequencing Data Statistics
Sample	Total Reads	Mapped Reads	Mapped Rate	GC(%)	Q30(%)
AD-1	43352836	39295257	0.9064	58.92	90.01
AD-2	42801434	38710326	0.9044	58.78	90.18
AD-3	42947184	39037443	0.909	58.96	90.32
ADD-1	43298626	39252866	0.9066	59.06	90.15
ADD-2	43714630	39736229	0.909	58.98	90.45
ADD-3	45274440	41168656	0.9093	59.05	90.63
CD-1	44007322	39546519	0.8986	58.69	90.69
CD-2	44686194	40510279	0.9066	58.66	90.88
CD-3	44395814	40260954	0.9069	58.78	90.51
CDD-1	40498310	36751643	0.9075	59.01	89.44
CDD-2	38283922	34740282	0.9074	59.05	89.5
CDD-3	44268338	40214224	0.9084	59.07	89.78
VD-1	45270792	40828559	0.9019	59.07	90.04
VD-2	42135128	38088895	0.904	59	89.92
VD-3	42263280	38020084	0.8996	58.89	90.42
VDD-1	45159044	40532840	0.8976	59.05	90.11
VDD-2	42905120	38415045	0.8953	58.93	90.51
VDD-3	43036110	38962507	0.9053	59.08	90.43
AX-1	43056106	38832111	0.9019	58.43	96.8
AX-2	41507660	37418894	0.9015	58.48	97.09
AX-3	38098524	32920977	0.8641	57.64	97.95
AXD-1	39673020	33714563	0.8498	57.33	97.72
AXD-2	40387774	34456224	0.8531	57.35	97.69
AXD-3	40694480	34597742	0.8502	57.23	97.53
CX-1	40141118	36630613	0.9125	58.72	97.22
CX-2	36892764	33880018	0.9183	58.82	98.22
CX-3	41172772	37166602	0.9027	58.59	97.53
CXD-1	40630786	36118445	0.8889	58.46	97.25
CXD-2	40089060	36349113	0.9067	58.61	97.8
CXD-3	58468414	52636828	0.9003	58.61	96.36
VX-1	39226938	36130664	0.9211	58.77	98.56
VX-2	40092728	36806673	0.918	58.75	97.7
VX-3	39951254	36605787	0.9163	58.69	97.83
VXD-1	39154124	35571378	0.9085	58.58	97.96
VXD-2	40272186	36814427	0.9141	58.65	97.41
VXD-3	40184016	36901605	0.9183	58.67	97.44
