# Supplementary material for: Combined Transcriptome and Metabolome Analysis Reveals That Carbon Catabolite Repression Governs Growth and Pathogenicity in Verticillium dahliae
Source: Int J Mol Sci. 2024 Oct 28;25(21):11575. doi: 10.3390/ijms252111575 (PMC11546859; doi:10.3390/ijms252111575)
Supplement: Supplementary file 1 [file ijms-25-11575-s001.zip › ijms-3180441-supplementary/Table S2.xlsx]

## Sheet: Sheet1
Table S2. All metabolite identification and annotation
Mode	name	Total score	MS2 score	Mass Error (ppm)	Formula	m/z	Retention time (min)	KEGG_annotation	KEGG_pathway_annotation	LM_ID(lipidmaps)	CATEGORY(lipidmaps)	MAIN_CLASS(lipidmaps)	SUB_CLASS	HMDB_ID	CAS	kingdom(HMDB)	super_class(HMDB)	HMDB_taxonomy	sub_class(HMDB)
Negative	phosphonate	41.4	33.9	-5.41981	HO3P	78.9586	0.601517	C06701	--	--	--	--	--	--	--	--	--	--	--
Negative	UDP-3-O-(3-hydroxytetradecanoyl)-N-acetylglucosamine	40.3	52.9	29.4357	C31H53N3O19P2	868.269	0.601517	C04738	Lipopolysaccharide biosynthesis(ko00540);;Metabolic pathways(ko01100)	--	--	--	--	--	--	--	--	--	--
Negative	4-Isopropenyl-2-oxy-cyclohexanecarboxyl-CoA	40.2	35.2	13.2772	C31H48N7O18P3S	930.204	0.601517	C11935	Limonene and pinene degradation(ko00903);;Degradation of aromatic compounds(ko01220)	--	--	--	--	--	--	--	--	--	--
Negative	2-trans-Dodecenoyl-CoA	40.9	58.3	-40.6134	C33H56N7O17P3S	968.233	0.601517	C03221	Fatty acid elongation(ko00062);;Fatty acid degradation(ko00071);;Metabolic pathways(ko01100);;Fatty acid metabolism(ko01212)	--	--	--	--	HMDB0304089	--	Organic compounds	Lipids and lipid-like molecules	Fatty Acyls	Fatty acyl thioesters
Negative	Hypotaurine	43.9	29.6	-4.49659	C2H7NO2S	277.031	0.60865	C00519	Taurine and hypotaurine metabolism(ko00430);;Metabolic pathways(ko01100)	--	--	--	--	HMDB0000965	300-84-5	Organic compounds	Organic acids and derivatives	Sulfinic acids and derivatives	Sulfinic acids
Negative	2-Amino-5-epi-valiolone	46.1	41.3	-4.02436	C7H13NO5	190.071	0.60865	C21247	Acarbose and validamycin biosynthesis(ko00525);;Biosynthesis of secondary metabolites(ko01110)	--	--	--	--	--	--	--	--	--	--
Negative	PERSEITOL	40.2	4.68	-2.16404	C7H16O7	211.082	0.60865	C08255	--	--	--	--	--	HMDB0033750	527-06-0	Organic compounds	Organic oxygen compounds	Organooxygen compounds	Carbohydrates and carbohydrate conjugates
Negative	Thymine	42.2	34.9	17.3212	C5H6N2O2	297.088	0.60865	C00178	Pyrimidine metabolism(ko00240);;Metabolic pathways(ko01100);;Nucleotide metabolism(ko01232)	--	--	--	--	HMDB0000262	65-71-4	Organic compounds	Organoheterocyclic compounds	Diazines	Pyrimidines and pyrimidine derivatives
Negative	S-(Hercyn-2-yl)-L-cysteine S-oxide	41.4	45.1	-23.8305	C12H21N4O5S+	368.085	0.60865	C20994	Histidine metabolism(ko00340);;Metabolic pathways(ko01100)	--	--	--	--	--	--	--	--	--	--
Negative	Dihydrozeatin-O-glucoside	46.1	45.9	-5.22532	C16H25N5O6	418.148	0.60865	C16448	Biosynthesis of secondary metabolites(ko01110)	--	--	--	--	HMDB0012214	62512-96-3	Organic compounds	Lipids and lipid-like molecules	Fatty Acyls	Fatty acyl glycosides
Negative	Formyl-CoA	42.4	38.6	12.3093	C22H36N7O17P3S	840.118	0.60865	C00798	Glyoxylate and dicarboxylate metabolism(ko00630);;Metabolic pathways(ko01100)	--	--	--	--	HMDB0003419	13131-49-2	Organic compounds	Lipids and lipid-like molecules	Steroids and steroid derivatives	Androstane steroids
Negative	L-Erythrulose	41.5	16.7	-4.26112	C4H8O4	119.034	0.6158	C02045	--	--	--	--	--	HMDB0006293	533-50-6	Organic compounds	Organic oxygen compounds	Organooxygen compounds	Carbohydrates and carbohydrate conjugates
Negative	Orthophosphate	40.6	7.7	-3.26846	H3O4P	132.946	0.6158	C00009	Oxidative phosphorylation(ko00190);;Photosynthesis(ko00195);;ABC transporters(ko02010);;Two-component system(ko02020);;Quorum sensing(ko02024);;Cell cycle - yeast(ko04111)	--	--	--	--	HMDB0001429	14265-44-2	Inorganic compounds	Homogeneous non-metal compounds	Non-metal oxoanionic compounds	Non-metal phosphates
Negative	L-Fucose	43.4	29.3	-6.47939	C6H12O5	387.112	0.6158	C01019	Fructose and mannose metabolism(ko00051);;Amino sugar and nucleotide sugar metabolism(ko00520);;Metabolic pathways(ko01100);;Microbial metabolism in diverse environments(ko01120);;Biosynthesis of nucleotide sugars(ko01250);;Two-component system(ko02020);;Quorum sensing(ko02024)	--	--	--	--	HMDB0000174	6696-41-9	Organic compounds	Organic oxygen compounds	Organooxygen compounds	Carbohydrates and carbohydrate conjugates
Negative	D-Xylonate	42.3	16.5	-2.66495	C5H10O6	165.04	0.622933	C00502	Pentose and glucuronate interconversions(ko00040);;Metabolic pathways(ko01100)	--	--	--	--	HMDB0242170	--	Organic compounds	Organic oxygen compounds	Organooxygen compounds	Carbohydrates and carbohydrate conjugates
Negative	D-Mannitol	40.5	9.47	-4.00318	C6H14O6	181.071	0.6158	C00392	Fructose and mannose metabolism(ko00051);;Metabolic pathways(ko01100);;ABC transporters(ko02010);;Phosphotransferase system (PTS)(ko02060)	--	--	--	--	HMDB0000765	69-65-8	Organic compounds	Organic oxygen compounds	Organooxygen compounds	Carbohydrates and carbohydrate conjugates
Negative	Ribose	43.4	24.7	-4.74	C5H10O5	185.022	0.622933	C08353	--	--	--	--	--	HMDB0000283	613-83-2	Organic compounds	Organic oxygen compounds	Organooxygen compounds	Carbohydrates and carbohydrate conjugates
Negative	Gluconic acid	41.5	13.5	-2.65781	C6H12O7	195.051	0.6158	--	--	--	--	--	--	HMDB0000625	526-95-4	Organic compounds	Organic oxygen compounds	Organooxygen compounds	Carbohydrates and carbohydrate conjugates
Negative	(R)-(Homo)2-citrate	40	49	-23.5835	C8H12O7	439.085	0.6158	C16583	Methane metabolism(ko00680);;Metabolic pathways(ko01100);;Microbial metabolism in diverse environments(ko01120);;2-Oxocarboxylic acid metabolism(ko01210);;Biosynthesis of cofactors(ko01240)	--	--	--	--	--	--	--	--	--	--
Negative	Tetrahydrofolic acid	42.5	47.2	14.093	C19H23N7O6	490.175	0.6158	C00101	Glycine, serine and threonine metabolism(ko00260);;One carbon pool by folate(ko00670);;Methane metabolism(ko00680);;Carbon fixation pathways in prokaryotes(ko00720);;Folate biosynthesis(ko00790);;Aminoacyl-tRNA biosynthesis(ko00970);;Metabolic pathways(ko01100);;Microbial metabolism in diverse environments(ko01120);;Carbon metabolism(ko01200);;Biosynthesis of cofactors(ko01240)	--	--	--	--	HMDB0001846	135-16-0	Organic compounds	Organoheterocyclic compounds	Imidazopyrimidines	Purines and purine derivatives
Negative	Aclacinomycin N	43.8	56.3	-8.03318	C42H55NO15	812.343	0.6158	C18637	Biosynthesis of type II polyketide products(ko01057);;Biosynthesis of secondary metabolites(ko01110)	--	--	--	--	HMDB0247946	--	Organic compounds	Organoheterocyclic compounds	Pyridines and derivatives	Hydropyridines
Negative	Pristinamycin IA	43.8	57.8	0.598277	C45H54N8O10	887.371	0.6158	C11615	Nonribosomal peptide structures(ko01054)	--	--	--	--	--	--	--	--	--	--
Negative	N-Methyl-L-glutamate	42.7	25.9	-4.15523	C6H11NO4	160.061	0.630067	C01046	Methane metabolism(ko00680);;Metabolic pathways(ko01100);;Microbial metabolism in diverse environments(ko01120)	--	--	--	--	HMDB0062660	35989-16-3	Organic compounds	Organic acids and derivatives	Carboxylic acids and derivatives	Amino acids, peptides, and analogues
Negative	N-Methyl-D-aspartic acid	51.2	0	36.984	C5H9NO4	168.033	0.630067	C12269	--	--	--	--	--	HMDB0002393	6384-92-5	Organic compounds	Organic acids and derivatives	Carboxylic acids and derivatives	Amino acids, peptides, and analogues
Negative	N-Acetyl-D-galactosamine 6-phosphate	45.5	35.5	2.08051	C8H16NO9P	300.05	0.630067	C06376	Galactose metabolism(ko00052);;Metabolic pathways(ko01100);;Phosphotransferase system (PTS)(ko02060)	--	--	--	--	--	--	--	--	--	--
Negative	Astilbin	43.3	62.6	-44.2235	C21H22O11	495.095	0.630067	C17449	--	--	--	--	--	HMDB0033850	29838-67-3	Organic compounds	Phenylpropanoids and polyketides	Flavonoids	Flavonoid glycosides
Negative	Deoxythymidine diphosphate-l-rhamnose	40	50.2	-39.9886	C16H26N2O15P2	593.057	0.630067	--	--	--	--	--	--	HMDB0006354	2147-59-3	Organic compounds	Nucleosides, nucleotides, and analogues	Pyrimidine nucleotides	Pyrimidine nucleotide sugars
Negative	5,6,7,8-tetrahydrofolyl-L-glutamic acid	44.1	53.5	-16.757	C24H30N8O9	609.173	0.630067	--	--	--	--	--	--	--	--	--	--	--	--
Negative	6'''-Deamino-6'''-oxoparomomycin II	42.7	33	9.40299	C23H42N4O15	659.269	0.630067	C21263	Neomycin, kanamycin and gentamicin biosynthesis(ko00524);;Biosynthesis of secondary metabolites(ko01110)	--	--	--	--	--	--	--	--	--	--
Negative	4,5-dihydroxy-2,3-pentanedione	40.5	13.9	4.65661	C5H8O4	131.036	0.637217	--	--	--	--	--	--	--	--	--	--	--	--
Negative	2,3-Dihydrothienamycin	45.8	58.7	-20.2346	C11H18N2O4S	319.091	0.637217	C20820	Carbapenem biosynthesis(ko00332);;Biosynthesis of secondary metabolites(ko01110)	--	--	--	--	--	--	--	--	--	--
Negative	dGMP	45.5	40.5	4.39388	C10H14N5O7P	346.057	0.64435	C00362	Purine metabolism(ko00230);;Metabolic pathways(ko01100);;Nucleotide metabolism(ko01232)	--	--	--	--	HMDB0001044	902-04-5	Organic compounds	Nucleosides, nucleotides, and analogues	Purine nucleotides	Purine deoxyribonucleotides
Negative	S-tubercidinylhomocysteine	41.3	62.7	-22.0363	C15H21N5O5S	404.093	0.637217	--	--	--	--	--	--	--	--	--	--	--	--
Negative	Validamycin A	41	44.7	-32.1505	C20H35NO13	542.193	0.637217	C12112	Acarbose and validamycin biosynthesis(ko00525);;Metabolic pathways(ko01100);;Biosynthesis of secondary metabolites(ko01110)	--	--	--	--	HMDB0036592	37248-47-8	Organic compounds	Organic oxygen compounds	Organooxygen compounds	Carbohydrates and carbohydrate conjugates
Negative	CMP-5-N-acetyl-7-N-(D-alanyl)-legionaminic acid	47.5	82.7	10.185	C23H37N6O15P	689.187	0.64435	C22251	O-Antigen nucleotide sugar biosynthesis(ko00541);;Metabolic pathways(ko01100);;Biosynthesis of nucleotide sugars(ko01250)	--	--	--	--	--	--	--	--	--	--
Negative	(11Z,14Z,17Z)-Icosatrienoyl-CoA	43.6	57.6	6.12676	C41H68N7O17P3S	1090.34	0.651483	C16179	Biosynthesis of unsaturated fatty acids(ko01040);;Fatty acid metabolism(ko01212)	--	--	--	--	--	--	--	--	--	--
Negative	UDP-N-acetylmuramoyl-L-alanyl-D-glutamyl-L-lysyl-D-alanine	40.5	64.3	34.4341	C37H60N8O25P2	1123.35	0.651483	C06432	Vancomycin resistance(ko01502)	--	--	--	--	--	--	--	--	--	--
Negative	N-Acetyl-N6,N6,O-tridemethylpuromycin-5'-phosphate	48.7	64.3	-3.13495	C21H26N7O9P	572.126	0.651483	C07028	Biosynthesis of various antibiotics(ko00998);;Metabolic pathways(ko01100);;Biosynthesis of secondary metabolites(ko01110)	--	--	--	--	--	--	--	--	--	--
Negative	METHYLTHIOURACIL	41.9	17.3	-4.10179	C5H6N2OS	141.012	0.658633	C19265	--	--	--	--	--	HMDB0254667	--	Organic compounds	Organoheterocyclic compounds	Diazines	Pyrimidines and pyrimidine derivatives
Negative	N-Acetylmannosamine	45.5	32.8	-0.637322	C8H15NO6	256.059	0.658633	--	--	--	--	--	--	HMDB0001129	7772-94-3	Organic compounds	Organic oxygen compounds	Organooxygen compounds	Carbohydrates and carbohydrate conjugates
Negative	Dimethylallylpyrophosphate	41.2	14.8	-1.40697	C5H12O7P2	266.98	0.658633	--	--	--	--	--	--	HMDB0001120	358-72-5	Organic compounds	Lipids and lipid-like molecules	Prenol lipids	Isoprenoid phosphates
Negative	Uridine monophosphate (UMP)	43.1	21.5	3.31369	C9H13N2O9P	323.03	0.658633	--	--	--	--	--	--	--	--	--	--	--	--
Negative	Desulfoglucotropeolin	41.5	43.1	-21.1917	C14H19NO6S	374.085	0.658633	C01069	Biosynthesis of secondary metabolites(ko01110);;2-Oxocarboxylic acid metabolism(ko01210)	--	--	--	--	--	--	--	--	--	--
Negative	Biotinyl-5'-AMP	47.3	49.7	6.3958	C20H28N7O9PS	618.143	0.658633	C05921	Biotin metabolism(ko00780);;Metabolic pathways(ko01100)	--	--	--	--	HMDB0004220	4130-20-5	Organic compounds	Nucleosides, nucleotides, and analogues	Purine nucleotides	Purine ribonucleotides
Negative	8-Demethyl-8-(2-O-methyl-alpha-L-rhamnosyl)tetracenomycin C	40.2	44.1	-7.57978	C29H30O15	653.123	0.658633	C20975	Biosynthesis of type II polyketide products(ko01057);;Metabolic pathways(ko01100);;Biosynthesis of secondary metabolites(ko01110)	--	--	--	--	--	--	--	--	--	--
Negative	C20915	42.9	24	2.70098	C11H21N3O6	312.118	0.6729	C20915	Monobactam biosynthesis(ko00261);;Biosynthesis of secondary metabolites(ko01110)	--	--	--	--	--	--	--	--	--	--
Negative	Guanosine 3'-phosphate	46.3	49.2	-13.3854	C10H14N5O8P	362.046	0.665767	C06193	Purine metabolism(ko00230);;Metabolic pathways(ko01100)	--	--	--	--	HMDB0240587	117-68-0	Organic compounds	Nucleosides, nucleotides, and analogues	Ribonucleoside 3'-phosphates	--
Negative	Pretetramid	45.4	35.8	-4.45309	C19H13NO6	386.042	0.665767	C18295	Tetracycline biosynthesis(ko00253);;Biosynthesis of type II polyketide products(ko01057);;Metabolic pathways(ko01100);;Biosynthesis of secondary metabolites(ko01110)	--	--	--	--	--	--	--	--	--	--
Negative	[5-(Aminomethyl)furan-3-yl]methyl phosphate	42.4	37.1	-22.3175	C6H10NO5P	252.02	0.680033	C21068	Methane metabolism(ko00680);;Metabolic pathways(ko01100);;Biosynthesis of cofactors(ko01240)	--	--	--	--	--	--	--	--	--	--
Negative	UDP-N-acetylmuraminate	41.8	40.6	6.66164	C20H31N3O19P2	678.1	0.680033	--	--	--	--	--	--	HMDB0011720	--	Organic compounds	Nucleosides, nucleotides, and analogues	Pyrimidine nucleotides	Pyrimidine nucleotide sugars
Negative	Pyrrole-2-carboxylate	41.5	18	-3.93071	C5H5NO2	110.024	0.687183	C05942	D-Amino acid metabolism(ko00470)	--	--	--	--	HMDB0004230	634-97-9	Organic compounds	Organoheterocyclic compounds	Pyrroles	Pyrrole carboxylic acids and derivatives
Negative	(2E)-2-(methoxycarbonylmethyl)but-2-enedioic acid	42.7	47.6	27.891	C7H8O6	209.012	0.687183	C11515	--	LMFA01020393	Fatty Acyls [FA]	Fatty Acids and Conjugates [FA01]	Branched fatty acids [FA0102]	--	--	--	--	--	--
Negative	(4S)-4-Hydroxy-5-phosphooxypentane-2,3-dione	40.3	26.8	6.50325	C5H9O7P	211.003	0.687183	C20959	Quorum sensing(ko02024)	--	--	--	--	--	--	--	--	--	--
Negative	3-Hydroxy-4-hydroxymethyl-2-methylpyridine-5-carboxylate	41.8	43.5	-3.24769	C8H9NO4	425.119	0.687183	C04773	Vitamin B6 metabolism(ko00750)	--	--	--	--	--	--	--	--	--	--
Negative	Uridine 5'-diphosphoglucuronic acid	40.7	17.4	0.710324	C15H22N2O18P2	579.027	0.687183	--	--	--	--	--	--	HMDB0000935	2616-64-0	Organic compounds	Organoheterocyclic compounds	Lactones	Gamma butyrolactones
Negative	L-Propargylglycine	41.1	31.2	-5.05139	C5H7NO2	285.108	0.70075	C22138	Biosynthesis of various other secondary metabolites(ko00997);;Metabolic pathways(ko01100);;Biosynthesis of secondary metabolites(ko01110)	--	--	--	--	--	--	--	--	--	--
Negative	3-Furoic acid	41.5	9.94	-0.677339	C5H4O3	111.009	0.707883	--	--	--	--	--	--	HMDB0000444	488-93-7	Organic compounds	Organoheterocyclic compounds	Furans	Furoic acid and derivatives
Negative	sn-Glycero-3-phosphocholine	40.4	28.3	26.6195	C8H21NO6P+	257.11	0.707883	C00670	Glycerophospholipid metabolism(ko00564);;Ether lipid metabolism(ko00565)	--	--	--	--	HMDB0000086	28319-77-9	Organic compounds	Lipids and lipid-like molecules	Glycerophospholipids	Glycerophosphocholines
Negative	3',5'-cyclic CMP	42.1	47.1	34.2941	C9H12N3O7P	340.021	0.707883	C00941	--	--	--	--	--	--	--	--	--	--	--
Negative	dTDP	42.6	44.8	18.4238	C10H16N2O11P2	437	0.707883	C00363	Pyrimidine metabolism(ko00240);;Metabolic pathways(ko01100);;Nucleotide metabolism(ko01232)	--	--	--	--	HMDB0001274	491-97-4	Organic compounds	Nucleosides, nucleotides, and analogues	Pyrimidine nucleotides	Pyrimidine deoxyribonucleotides
Negative	CDP	40.2	29.6	-15.5266	C9H15N3O11P2	437.981	0.707883	C00112	Pyrimidine metabolism(ko00240);;Metabolic pathways(ko01100);;Nucleotide metabolism(ko01232);;Biosynthesis of cofactors(ko01240)	--	--	--	--	HMDB0001546	63-38-7	Organic compounds	Nucleosides, nucleotides, and analogues	Pyrimidine nucleotides	Pyrimidine ribonucleotides
Negative	THF-L-glutamate	43.5	73.6	-25.7121	C24H30N8O9	609.168	0.707883	C09332	Folate biosynthesis(ko00790);;Biosynthesis of cofactors(ko01240)	--	--	--	--	HMDB0006825	--	Organic compounds	Organoheterocyclic compounds	Pteridines and derivatives	Pterins and derivatives
Negative	NAD+	40.5	67.4	22.2631	C21H28N7O14P2+	709.13	0.707883	C00003	Oxidative phosphorylation(ko00190);;Thiamine metabolism(ko00730);;Nicotinate and nicotinamide metabolism(ko00760);;Drug metabolism - other enzymes(ko00983);;Metabolic pathways(ko01100);;Biosynthesis of cofactors(ko01240)	--	--	--	--	HMDB0000902	53-84-9	Organic compounds	Nucleosides, nucleotides, and analogues	(5'->5')-dinucleotides	--
Negative	Maleic acid	46	36.4	-4.53439	C4H4O4	115.003	0.715033	C01384	Tyrosine metabolism(ko00350);;Butanoate metabolism(ko00650);;Nicotinate and nicotinamide metabolism(ko00760);;Metabolic pathways(ko01100);;Microbial metabolism in diverse environments(ko01120)	--	--	--	--	HMDB0000176	110-16-7	Organic compounds	Organic acids and derivatives	Carboxylic acids and derivatives	Dicarboxylic acids and derivatives
Negative	DL-Pipecolic acid	46.6	38.4	-3.02809	C6H11NO2	128.071	0.715033	--	--	--	--	--	--	HMDB0000070	535-75-1	Organic compounds	Organic acids and derivatives	Carboxylic acids and derivatives	Amino acids, peptides, and analogues
Negative	Dopamine	42.6	25.2	-4.58436	C8H11NO2	152.071	0.722167	C03758	Tyrosine metabolism(ko00350);;Metabolic pathways(ko01100);;Biosynthesis of secondary metabolites(ko01110)	--	--	--	--	HMDB0000073	62-31-7	Organic compounds	Benzenoids	Phenols	Benzenediols
Negative	Acetyl-DL-Valine	44.1	32.9	-4.4252	C7H13NO3	158.082	0.722167	--	--	--	--	--	--	--	--	--	--	--	--
Negative	L-Ribulose	44.6	31.7	3.9281	C5H10O5	171.028	0.722167	C00508	Pentose and glucuronate interconversions(ko00040);;Metabolic pathways(ko01100)	--	--	--	--	HMDB0003371	130271-85-1	Organic compounds	Organic oxygen compounds	Organooxygen compounds	Carbohydrates and carbohydrate conjugates
Negative	L-histidinol	41.2	45.2	39.7483	C6H11N3O	176.065	0.715033	C00860	Histidine metabolism(ko00340);;Metabolic pathways(ko01100);;Biosynthesis of secondary metabolites(ko01110);;Biosynthesis of amino acids(ko01230)	--	--	--	--	HMDB0003431	4836-52-6	Organic compounds	Organic nitrogen compounds	Organonitrogen compounds	Amines
Negative	N-Formyl-L-glutamate	43.5	32.1	-6.01559	C6H9NO5	196.022	0.715033	C01045	Histidine metabolism(ko00340);;Metabolic pathways(ko01100)	--	--	--	--	HMDB0003470	1681-96-5	Organic compounds	Organic acids and derivatives	Carboxylic acids and derivatives	Amino acids, peptides, and analogues
Negative	2',3'-Cyclic UMP	40.7	24.6	-11.6039	C9H11N2O8P	305.014	0.715033	C02355	Pyrimidine metabolism(ko00240);;Metabolic pathways(ko01100)	--	--	--	--	--	--	--	--	--	--
Negative	Isonocardicin A	46.2	64.9	-4.07199	C23H24N4O9	545.15	0.722167	C00927	Monobactam biosynthesis(ko00261);;Metabolic pathways(ko01100);;Biosynthesis of secondary metabolites(ko01110)	--	--	--	--	--	--	--	--	--	--
Negative	Rhodomycin D	41.7	60.1	38.4763	C28H31NO11	602.209	0.715033	C12426	Biosynthesis of type II polyketide products(ko01057);;Biosynthesis of secondary metabolites(ko01110)	--	--	--	--	--	--	--	--	--	--
Negative	Clorobiocin	47.5	79.5	11.5096	C35H37ClN2O11	717.191	0.715033	C12032	Novobiocin biosynthesis(ko00401);;Biosynthesis of secondary metabolites(ko01110)	--	--	--	--	--	--	--	--	--	--
Negative	11a-Hydroxy-7-chlortetracycline	40	65.4	42.8288	C22H23ClN2O9	529.1	0.7293	C21439	Tetracycline biosynthesis(ko00253);;Biosynthesis of secondary metabolites(ko01110)	--	--	--	--	--	--	--	--	--	--
Negative	L-2-Amino-3-oxobutanoic acid	53.3	74.9	-3.95821	C4H7NO3	116.035	0.73645	C03508	Glycine, serine and threonine metabolism(ko00260);;Metabolic pathways(ko01100)	LMFA01060172	Fatty Acyls [FA]	Fatty Acids and Conjugates [FA01]	Oxo fatty acids [FA0106]	HMDB0006454	--	Organic compounds	Organic acids and derivatives	Carboxylic acids and derivatives	Amino acids, peptides, and analogues
Negative	S-Methyl-L-methionine	41.3	58.6	-48.5596	C6H14NO2S+	163.059	0.743583	C03172	--	--	--	--	--	HMDB0038670	13065-25-3	Organic compounds	Organic acids and derivatives	Carboxylic acids and derivatives	Amino acids, peptides, and analogues
Negative	N-Demethyl-desepoxymaytansinol	53.3	87.9	0.858529	C27H35ClN2O7	579.212	0.73645	C20136	Biosynthesis of ansamycins(ko01051);;Biosynthesis of secondary metabolites(ko01110)	--	--	--	--	--	--	--	--	--	--
Negative	Acrylonitrile	51.3	71.2	-11.6049	C3H3N	98.0241	0.743583	C01998	Styrene degradation(ko00643);;Microbial metabolism in diverse environments(ko01120)	--	--	--	--	HMDB0247972	--	Organic compounds	Organic nitrogen compounds	Organonitrogen compounds	Organic cyanides
Negative	Oxoglutaric acid	50.6	58.8	-4.71741	C5H6O5	145.014	0.750717	C00026	Citrate cycle (TCA cycle)(ko00020);;Pentose and glucuronate interconversions(ko00040);;Ascorbate and aldarate metabolism(ko00053);;Arginine biosynthesis(ko00220);;Alanine, aspartate and glutamate metabolism(ko00250);;Lysine biosynthesis(ko00300);;Lysine degradation(ko00310);;Histidine metabolism(ko00340);;Furfural degradation(ko00365);;Taurine and hypotaurine metabolism(ko00430);;D-Amino acid met…	--	--	--	--	HMDB0000208	328-50-7	Organic compounds	Organic acids and derivatives	Keto acids and derivatives	Gamma-keto acids and derivatives
Negative	1-Methylnicotinamide	45	41	-6.84848	C7H9N2O+	158.045	0.750717	C02918	Nicotinate and nicotinamide metabolism(ko00760);;Metabolic pathways(ko01100)	--	--	--	--	HMDB0000699	3106-60-3	Organic compounds	Organoheterocyclic compounds	Pyridines and derivatives	Pyridinecarboxylic acids and derivatives
Negative	Gluconolactone	48.3	51.5	-5.37741	C6H10O6	177.04	0.750717	C00198	Pentose phosphate pathway(ko00030);;Metabolic pathways(ko01100);;Biosynthesis of secondary metabolites(ko01110);;Microbial metabolism in diverse environments(ko01120);;Carbon metabolism(ko01200)	--	--	--	--	HMDB0000150	90-80-2	Organic compounds	Organic oxygen compounds	Organooxygen compounds	Carbohydrates and carbohydrate conjugates
Negative	4-Hydroxyphenylacetylglutamic acid	40.7	39.5	3.53722	C13H15NO6	280.084	0.750717	C05595	Tyrosine metabolism(ko00350)	--	--	--	--	HMDB0006061	1029120-37-3	Organic compounds	Organic acids and derivatives	Carboxylic acids and derivatives	Amino acids, peptides, and analogues
Negative	Deacetoxycephalosporin C	40.6	49.9	6.36591	C14H19N3O6S	402.1	0.750717	C06565	Penicillin and cephalosporin biosynthesis(ko00311);;Metabolic pathways(ko01100);;Biosynthesis of secondary metabolites(ko01110)	--	--	--	--	--	--	--	--	--	--
Negative	(4S)-4,6-Dihydroxy-2,5-dioxohexanoate	45.4	45.3	-14.413	C6H8O6	175.022	0.757867	C04349	Pentose and glucuronate interconversions(ko00040);;Metabolic pathways(ko01100)	--	--	--	--	--	--	--	--	--	--
Negative	4-Hydroxy-2,2'-bipyrrole-5-methanol	40.2	42.5	14.6673	C9H10N2O2	223.075	0.757867	C21568	Prodigiosin biosynthesis(ko00333);;Metabolic pathways(ko01100);;Biosynthesis of secondary metabolites(ko01110)	--	--	--	--	--	--	--	--	--	--
Negative	Pyridoxal 5'-phosphate	41.2	24.6	-16.3697	C8H10NO6P	267.995	0.757867	C00018	Thiamine metabolism(ko00730);;Vitamin B6 metabolism(ko00750);;Metabolic pathways(ko01100);;Biosynthesis of cofactors(ko01240)	--	--	--	--	HMDB0001491	54-47-7	Organic compounds	Organoheterocyclic compounds	Pyridines and derivatives	Pyridine carboxaldehydes
Negative	Cyclic GMP	45.9	38.8	-0.278965	C10H12N5O7P	344.04	0.757867	C00942	Purine metabolism(ko00230);;Metabolic pathways(ko01100)	--	--	--	--	HMDB0001314	7665-99-8	Organic compounds	Nucleosides, nucleotides, and analogues	Purine nucleotides	Cyclic purine nucleotides
Negative	Xanthosine 5'-phosphate	44.3	36.2	-7.67477	C10H13N4O9P	385.014	0.757867	C00655	Purine metabolism(ko00230);;Metabolic pathways(ko01100);;Biosynthesis of secondary metabolites(ko01110);;Nucleotide metabolism(ko01232)	--	--	--	--	HMDB0001554	523-98-8	Organic compounds	Nucleosides, nucleotides, and analogues	Purine nucleotides	Purine ribonucleotides
Negative	Bromobenzene-3,4-oxide	44.2	68.9	-7.50445	C6H5BrO	402.916	0.523	C14839	--	--	--	--	--	HMDB0060448	--	Organic compounds	Organoheterocyclic compounds	Epoxides	--
Negative	Aminopterin	46.7	70.9	-2.16837	C19H20N8O5	461.129	0.757867	--	--	--	--	--	--	HMDB0001833	54-62-6	Organic compounds	Organoheterocyclic compounds	Pteridines and derivatives	Pterins and derivatives
Negative	Coenzyme F420-1	41.8	62.3	21.4146	C24H29N4O15P	689.149	0.757867	C19152	Methane metabolism(ko00680);;Metabolic pathways(ko01100);;Microbial metabolism in diverse environments(ko01120);;Biosynthesis of cofactors(ko01240)	--	--	--	--	--	--	--	--	--	--
Negative	N-ethylsuccinimide	48.7	56.3	-4.96279	C6H9NO2	126.055	0.765	--	--	--	--	--	--	--	--	--	--	--	--
Negative	6-Acetamido-2-oxohexanoate	43	22.6	-3.63189	C8H13NO4	186.077	0.765	C05548	Lysine degradation(ko00310);;Metabolic pathways(ko01100)	--	--	--	--	HMDB0012150	--	Organic compounds	Organic acids and derivatives	Keto acids and derivatives	Medium-chain keto acids and derivatives
Negative	2-dehydro-3-deoxy-D-galactonate-6-phosphate	40.9	15.1	-4.93032	C6H8O9P-3	299.988	0.772133	--	--	--	--	--	--	--	--	--	--	--	--
Negative	Novobiocic acid	40.2	43.4	3.76385	C22H21NO6	394.131	0.765	C12474	Novobiocin biosynthesis(ko00401);;Metabolic pathways(ko01100);;Biosynthesis of secondary metabolites(ko01110)	--	--	--	--	--	--	--	--	--	--
Negative	Guanosine 5′-diphosphate (GDP)	44.9	42.9	-11.8742	C10H15N5O11P2	442.012	0.765	--	--	--	--	--	--	--	--	--	--	--	--
Negative	dTDP-4-amino-2,3,4,6-tetradeoxy-D-glucose	46.7	75.4	-14.12	C16H27N3O12P2	536.074	0.772133	C18033	Polyketide sugar unit biosynthesis(ko00523);;Metabolic pathways(ko01100);;Biosynthesis of secondary metabolites(ko01110);;Biosynthesis of nucleotide sugars(ko01250)	--	--	--	--	--	--	--	--	--	--
Negative	Oxaloacetate	42.4	18.7	-4.65756	C4H4O5	130.998	0.779267	C00036	Glycolysis / Gluconeogenesis(ko00010);;Citrate cycle (TCA cycle)(ko00020);;Alanine, aspartate and glutamate metabolism(ko00250);;Benzoate degradation(ko00362);;D-Amino acid metabolism(ko00470);;Pyruvate metabolism(ko00620);;Glyoxylate and dicarboxylate metabolism(ko00630);;Methane metabolism(ko00680);;Carbon fixation in photosynthetic organisms(ko00710);;Carbon fixation pathways in prokaryotes(ko…	--	--	--	--	HMDB0000223	328-42-7	Organic compounds	Organic acids and derivatives	Keto acids and derivatives	Short-chain keto acids and derivatives
Negative	L-Malic acid	52.9	0	14.0565	C4H6O5	154.998	0.779267	C00149	Citrate cycle (TCA cycle)(ko00020);;Pyruvate metabolism(ko00620);;Glyoxylate and dicarboxylate metabolism(ko00630);;Methane metabolism(ko00680);;Carbon fixation in photosynthetic organisms(ko00710);;Carbon fixation pathways in prokaryotes(ko00720);;Metabolic pathways(ko01100);;Biosynthesis of secondary metabolites(ko01110);;Microbial metabolism in diverse environments(ko01120);;Carbon metabolism(…	--	--	--	--	HMDB0000156	97-67-6	Organic compounds	Organic acids and derivatives	Hydroxy acids and derivatives	Beta hydroxy acids and derivatives
Negative	Aconitic acid	46.9	42.1	-3.62907	C6H6O6	173.009	0.779267	--	--	--	--	--	--	HMDB0247961	--	Organic compounds	Organic acids and derivatives	Carboxylic acids and derivatives	Tricarboxylic acids and derivatives
Negative	Histidinyl-Asparagine	48.6	57.8	-2.39746	C10H15N5O4	290.086	0.779267	--	--	--	--	--	--	HMDB0304779	--	Organic compounds	Organic acids and derivatives	Carboxylic acids and derivatives	Amino acids, peptides, and analogues
Negative	N5-Carboxyaminoimidazole ribonucleotide	46.2	69.2	28.5418	C9H13N3O9P-	383.047	0.779267	--	--	--	--	--	--	HMDB0012268	--	Organic compounds	Organic oxygen compounds	Organooxygen compounds	Carbohydrates and carbohydrate conjugates
Negative	Nogalaviketone	41.2	47.4	-14.2397	C21H16O8	395.072	0.779267	C18630	Biosynthesis of type II polyketide products(ko01057);;Metabolic pathways(ko01100);;Biosynthesis of secondary metabolites(ko01110)	--	--	--	--	--	--	--	--	--	--
Negative	2'-Deoxycytidine diphosphate (dCDP)	50.7	60.7	1.4179	C9H15N3O12P2	418.006	0.779267	--	--	--	--	--	--	--	--	--	--	--	--
Negative	CDP-Ethanolamine	45	35.3	0.960373	C11H20N4O11P2	481.03	0.779267	C00570	Glycerophospholipid metabolism(ko00564);;Metabolic pathways(ko01100)	--	--	--	--	HMDB0001564	3036-18-8	Organic compounds	Nucleosides, nucleotides, and analogues	Pyrimidine nucleotides	Pyrimidine ribonucleotides
Negative	UDP-2-acetamido-2-deoxy-alpha-D-ribo-hex-3-uluronate	44.2	49.6	-15.3662	C17H23N3O18P2	640.01	0.779267	C20395	Amino sugar and nucleotide sugar metabolism(ko00520);;O-Antigen nucleotide sugar biosynthesis(ko00541);;Metabolic pathways(ko01100);;Biosynthesis of nucleotide sugars(ko01250)	--	--	--	--	--	--	--	--	--	--
Negative	3-Hydroxyisobutyric acid	48.2	54.3	-7.33968	C4H8O3	103.039	0.786417	C01188	--	--	--	--	--	HMDB0000023	26543-05-5	Organic compounds	Organic acids and derivatives	Hydroxy acids and derivatives	Beta hydroxy acids and derivatives
Negative	Cyclopropanecarboxylate	45.2	33.5	-4.64252	C4H6O2	85.0291	0.786417	C16267	Aminobenzoate degradation(ko00627);;Microbial metabolism in diverse environments(ko01120)	--	--	--	--	HMDB0250675	--	Organic compounds	Organic acids and derivatives	Carboxylic acids and derivatives	Cyclopropanecarboxylic acids and derivatives
Negative	N-Methylnicotinate	43.7	27.8	-3.95739	C7H7NO2	136.04	0.800683	C01004	--	--	--	--	--	HMDB0000875	535-83-1	Organic compounds	Alkaloids and derivatives	--	--
Negative	N-Acetylleucine	41.8	31.2	-4.07485	C8H15NO3	172.097	0.800683	--	--	--	--	--	--	HMDB0011756	1188-21-2	Organic compounds	Organic acids and derivatives	Carboxylic acids and derivatives	Amino acids, peptides, and analogues
Negative	4-Hydroxy-2-quinolinecarboxylic acid	40.5	22.5	-18.0757	C10H7NO3	224.009	0.800683	C01717	Tryptophan metabolism(ko00380);;Metabolic pathways(ko01100)	--	--	--	--	HMDB0000715	492-27-3	Organic compounds	Organoheterocyclic compounds	Quinolines and derivatives	Quinoline carboxylic acids
Negative	Rhizocticin A	43.5	45.5	-2.30498	C11H22N5O6P	372.105	0.800683	C17944	Phosphonate and phosphinate metabolism(ko00440)	--	--	--	--	--	--	--	--	--	--
Negative	5a,11a-Dehydrooxytetracycline	40.7	66.2	0.655843	C22H22N2O9	503.125	0.800683	C18296	Tetracycline biosynthesis(ko00253);;Biosynthesis of type II polyketide products(ko01057);;Metabolic pathways(ko01100);;Biosynthesis of secondary metabolites(ko01110)	--	--	--	--	--	--	--	--	--	--
Negative	Irinotecan	41.6	30.5	8.3711	C33H38N4O6	585.277	0.800683	C16641	Drug metabolism - other enzymes(ko00983)	--	--	--	--	HMDB0014900	100286-90-6	Organic compounds	Alkaloids and derivatives	Camptothecins	--
Negative	Coumermycin D	41.9	45.5	7.41892	C43H49N3O18	940.306	0.800683	C12480	Novobiocin biosynthesis(ko00401);;Biosynthesis of secondary metabolites(ko01110)	--	--	--	--	--	--	--	--	--	--
Negative	3-Methyl-2-oxobutanoic acid	44.4	30.3	-4.79804	C5H8O3	115.04	0.807833	C00141	Valine, leucine and isoleucine degradation(ko00280);;Valine, leucine and isoleucine biosynthesis(ko00290);;Pantothenate and CoA biosynthesis(ko00770);;Metabolic pathways(ko01100);;Biosynthesis of secondary metabolites(ko01110);;2-Oxocarboxylic acid metabolism(ko01210);;Biosynthesis of amino acids(ko01230);;Biosynthesis of cofactors(ko01240)	--	--	--	--	HMDB0000019	759-05-7	Organic compounds	Organic acids and derivatives	Keto acids and derivatives	Short-chain keto acids and derivatives
Negative	(R)-2,3-Dihydroxy-3-methylbutanoate	40.9	17.7	-6.06694	C5H10O4	133.05	0.807833	C04272	Valine, leucine and isoleucine biosynthesis(ko00290);;Pantothenate and CoA biosynthesis(ko00770);;Metabolic pathways(ko01100);;Biosynthesis of secondary metabolites(ko01110);;2-Oxocarboxylic acid metabolism(ko01210);;Biosynthesis of amino acids(ko01230)	--	--	--	--	HMDB0012141	19451-56-0	Organic compounds	Lipids and lipid-like molecules	Fatty Acyls	Fatty acids and conjugates
Negative	L-2,4-Diaminobutanoate	43	20.6	0.0326809	C4H10N2O2	139.049	0.814967	C03283	Glycine, serine and threonine metabolism(ko00260);;Metabolic pathways(ko01100);;Microbial metabolism in diverse environments(ko01120);;2-Oxocarboxylic acid metabolism(ko01210);;Biosynthesis of amino acids(ko01230)	--	--	--	--	HMDB0006284	1758-80-1	Organic compounds	Organic acids and derivatives	Carboxylic acids and derivatives	Amino acids, peptides, and analogues
Negative	L-2-Aminoadipate 6-semialdehyde	45.4	44.7	-10.149	C6H11NO3	180.031	0.807833	C04076	Lysine biosynthesis(ko00300);;Lysine degradation(ko00310);;Metabolic pathways(ko01100);;Biosynthesis of secondary metabolites(ko01110);;Microbial metabolism in diverse environments(ko01120);;Biosynthesis of amino acids(ko01230)	--	--	--	--	HMDB0001263	6665-12-09	Organic compounds	Organic acids and derivatives	Carboxylic acids and derivatives	Amino acids, peptides, and analogues
Negative	Anatabine	42.3	23.8	-2.70243	C10H12N2	205.098	0.814967	C10126	Biosynthesis of secondary metabolites(ko01110)	--	--	--	--	HMDB0004476	581-49-7	Organic compounds	Organic nitrogen compounds	Organonitrogen compounds	Amines
Negative	Threoninyl-Glutamine	46.6	61.3	-14.4235	C9H17N3O5	282.083	0.807833	--	--	--	--	--	--	HMDB0029059	96337-79-0	Organic compounds	Organic acids and derivatives	Carboxylic acids and derivatives	Amino acids, peptides, and analogues
Negative	Nocardicin G	41.9	39.1	-20.2411	C19H19N3O6	406.094	0.814967	C17355	Monobactam biosynthesis(ko00261);;Metabolic pathways(ko01100);;Biosynthesis of secondary metabolites(ko01110)	--	--	--	--	--	--	--	--	--	--
Negative	Glandicoline A	40.5	53.9	-6.40502	C22H21N5O3	424.137	0.807833	C22166	Staurosporine biosynthesis(ko00404);;Biosynthesis of secondary metabolites(ko01110)	--	--	--	--	--	--	--	--	--	--
Negative	octyl 2-acetamido-2-deoxy-alpha-D-glucopyranoside	46.4	63.6	30.4695	C16H31NO6	378.223	0.472633	--	--	--	--	--	--	--	--	--	--	--	--
Negative	Nicotinate	40.6	14.7	-4.10984	C6H5NO2	122.024	0.82925	C00253	Nicotinate and nicotinamide metabolism(ko00760);;Metabolic pathways(ko01100);;Biosynthesis of secondary metabolites(ko01110);;Microbial metabolism in diverse environments(ko01120);;Biosynthesis of cofactors(ko01240);;Pertussis(ko05133)	--	--	--	--	HMDB0001488	59-67-6	Organic compounds	Organoheterocyclic compounds	Pyridines and derivatives	Pyridinecarboxylic acids and derivatives
Negative	Nitrous oxide	43.4	40.3	-15.2243	N2O	86.9935	0.51585	C00887	Nitrogen metabolism(ko00910);;Metabolic pathways(ko01100);;Microbial metabolism in diverse environments(ko01120)	--	--	--	--	HMDB0035807	10024-97-2	Inorganic compounds	Homogeneous non-metal compounds	Other non-metal organides	Other non-metal nitrides
Negative	S-(Hydroxymethyl)glutathione	41.7	36.6	19.3754	C11H19N3O7S	382.099	0.82925	C14180	Methane metabolism(ko00680);;Metabolic pathways(ko01100);;Microbial metabolism in diverse environments(ko01120)	--	--	--	--	HMDB0004662	32260-87-0	Organic compounds	Organic acids and derivatives	Carboxylic acids and derivatives	Amino acids, peptides, and analogues
Negative	beta-ketophosphonate	44.7	75.1	11.6098	C15H20N6O9P-	480.083	0.82925	--	--	--	--	--	--	--	--	--	--	--	--
Negative	2-furancarboxaldehyde	42.3	25.6	-8.76171	C5H4O2	141.018	0.84365	--	--	--	--	--	--	HMDB0032914	1998-01-01	Organic compounds	Organic oxygen compounds	Organooxygen compounds	Carbonyl compounds
Negative	5'-iodo-5'-deoxyuridine	40.5	35.4	-31.2734	C9H11IN2O5	374.935	0.84365	--	--	--	--	--	--	--	--	--	--	--	--
Negative	dTDP-3-methyl-4-oxo-2,6-dideoxy-L-allose	44	43.3	-21.3741	C17H26N2O14P2	579.027	0.836383	C11915	Polyketide sugar unit biosynthesis(ko00523);;Metabolic pathways(ko01100);;Biosynthesis of secondary metabolites(ko01110);;Biosynthesis of nucleotide sugars(ko01250)	--	--	--	--	--	--	--	--	--	--
Negative	Glucosamine-1P	49.4	52.9	-2.10583	C6H14NO8P	280.02	0.850917	--	--	--	--	--	--	HMDB0001109	--	Organic compounds	Organic oxygen compounds	Organooxygen compounds	Carbohydrates and carbohydrate conjugates
Negative	dGDP	41.4	26	7.10703	C10H15N5O10P2	426.025	0.850917	C00361	Purine metabolism(ko00230);;Metabolic pathways(ko01100);;Nucleotide metabolism(ko01232)	--	--	--	--	HMDB0000960	3493-09-02	Organic compounds	Phenylpropanoids and polyketides	Cinnamic acids and derivatives	Hydroxycinnamic acids and derivatives
Negative	Delphinidin	42.5	22.7	-3.85466	C15H11O7+	324.024	0.8657	C05908	Biosynthesis of secondary metabolites(ko01110)	LMPK12010001	Polyketides [PK]	Flavonoids [PK12]	Anthocyanidins [PK1201]	HMDB0003074	13270-61-6	Organic compounds	Phenylpropanoids and polyketides	Flavonoids	Hydroxyflavonoids
Negative	Mevalonic acid-5P	44.7	34.3	-3.6513	C6H13O7P	249.014	0.9172	--	--	--	--	--	--	HMDB0001343	73566-35-5	Organic compounds	Organic acids and derivatives	Organic phosphoric acids and derivatives	Phosphate esters
Negative	4-Hydroxy-L-threonine	43.3	26.3	5.28038	C4H9NO4	134.047	0.931883	C06056	Vitamin B6 metabolism(ko00750)	--	--	--	--	--	--	--	--	--	--
Negative	Norleucine	44.5	37	11.7598	C6H13NO2	152.071	0.931883	--	--	--	--	--	--	HMDB0001645	327-57-1	Organic compounds	Organic acids and derivatives	Carboxylic acids and derivatives	Amino acids, peptides, and analogues
Negative	dIDP	41.2	19.6	6.42143	C10H14N4O10P2	411.014	0.931883	C01344	Purine metabolism(ko00230);;Nucleotide metabolism(ko01232)	--	--	--	--	HMDB0003536	26575-15-5	Organic compounds	Nucleosides, nucleotides, and analogues	Purine nucleotides	Purine deoxyribonucleotides
Negative	L-Gulonic γ-lactone	41.4	16.5	-5.79485	C6H10O6	177.039	0.946567	--	--	--	--	--	--	--	--	--	--	--	--
Negative	4-Methylene-L-glutamate	42.9	38.4	16.1972	C6H9NO4	180.03	0.946567	C00651	C5-Branched dibasic acid metabolism(ko00660)	--	--	--	--	HMDB0029433	16804-57-2	Organic compounds	Organic acids and derivatives	Carboxylic acids and derivatives	Amino acids, peptides, and analogues
Negative	Oxoadipic acid	41.8	16.4	-4.34482	C6H8O5	159.029	0.96125	--	--	LMFA01170121	Fatty Acyls [FA]	Fatty Acids and Conjugates [FA01]	Dicarboxylic acids [FA0117]	HMDB0000225	3184-35-8	Organic compounds	Organic acids and derivatives	Keto acids and derivatives	Medium-chain keto acids and derivatives
Negative	Guanine	44.1	66.3	2.42037	C5H5N5O	150.042	0.968583	C00242	Purine metabolism(ko00230);;Metabolic pathways(ko01100);;Nucleotide metabolism(ko01232)	--	--	--	--	HMDB0000132	73-40-5	Organic compounds	Organoheterocyclic compounds	Imidazopyrimidines	Purines and purine derivatives
Negative	L-azaserine	44.4	31.7	4.53061	C5H8N3O4+	173.045	0.968583	--	--	--	--	--	--	--	--	--	--	--	--
Negative	S-Lactoylglutathione	41.3	33.7	7.94556	C13H21N3O8S	378.101	0.983267	--	--	--	--	--	--	HMDB0001066	25138-66-3	Organic compounds	Organic acids and derivatives	Carboxylic acids and derivatives	Amino acids, peptides, and analogues
Negative	2-Amino-5-formylamino-6-(5-phospho-D-ribosylamino)pyrimidin-4(3H)-one	46.6	53.8	-7.22194	C10H16N5O9P	380.059	0.975933	C15563	Riboflavin metabolism(ko00740);;Metabolic pathways(ko01100)	--	--	--	--	--	--	--	--	--	--
Negative	Inositol 1,4,5-trisphosphate	42.8	33.5	15.1214	C6H15O15P3	418.961	1.0126	C01245	Inositol phosphate metabolism(ko00562);;Metabolic pathways(ko01100);;Phosphatidylinositol signaling system(ko04070);;NOD-like receptor signaling pathway(ko04621);;Vibrio cholerae infection(ko05110);;Shigellosis(ko05131);;Yersinia infection(ko05135);;Chagas disease(ko05142);;African trypanosomiasis(ko05143);;Amoebiasis(ko05146)	--	--	--	--	HMDB0001498	85166-31-0	Organic compounds	Organic oxygen compounds	Organooxygen compounds	Alcohols and polyols
Negative	Succinic acid	46.6	40	-5.40608	C4H6O4	117.019	1.01995	C00042	Citrate cycle (TCA cycle)(ko00020);;Oxidative phosphorylation(ko00190);;Alanine, aspartate and glutamate metabolism(ko00250);;Lysine degradation(ko00310);;Tyrosine metabolism(ko00350);;Phenylalanine metabolism(ko00360);;Chlorocyclohexane and chlorobenzene degradation(ko00361);;Pyruvate metabolism(ko00620);;Glyoxylate and dicarboxylate metabolism(ko00630);;Propanoate metabolism(ko00640);;Butanoate…	LMFA01170043	Fatty Acyls [FA]	Fatty Acids and Conjugates [FA01]	Dicarboxylic acids [FA0117]	HMDB0000254	110-15-6	Organic compounds	Organic acids and derivatives	Carboxylic acids and derivatives	Dicarboxylic acids and derivatives
Negative	D-arabinonate	44	34.5	9.88094	C5H10O6	187.024	1.01995	C00878	Ascorbate and aldarate metabolism(ko00053);;Metabolic pathways(ko01100)	--	--	--	--	HMDB0000539	488-30-2	Organic compounds	Organic oxygen compounds	Organooxygen compounds	Carbohydrates and carbohydrate conjugates
Negative	D-arabinono-1,4-lactone	48	47	-4.12082	C5H8O5	147.029	1.02727	C00652	Ascorbate and aldarate metabolism(ko00053);;Metabolic pathways(ko01100)	--	--	--	--	HMDB0302833	--	Organic compounds	Organic oxygen compounds	Organooxygen compounds	Carbohydrates and carbohydrate conjugates
Negative	3-Methyl-1,2,4-trithiane	41.5	25.6	-0.200655	C4H8S3	172.953	1.02727	--	--	--	--	--	--	HMDB0037290	43040-01-3	Organic compounds	Organoheterocyclic compounds	Trithianes	--
Negative	1-Phospho-alpha-D-galacturonate	41.9	29.5	-10.5548	C6H11O10P	272.999	1.02727	C04037	Ascorbate and aldarate metabolism(ko00053);;Amino sugar and nucleotide sugar metabolism(ko00520);;Metabolic pathways(ko01100);;Biosynthesis of cofactors(ko01240);;Biosynthesis of nucleotide sugars(ko01250)	--	--	--	--	--	--	--	--	--	--
Negative	3-Indoleacetonitrile	42.6	49.5	-28.4447	C10H8N2	177.039	1.06288	C02938	Tryptophan metabolism(ko00380);;Metabolic pathways(ko01100)	--	--	--	--	HMDB0006524	771-51-7	Organic compounds	Organoheterocyclic compounds	Indoles and derivatives	Indoles
Negative	D-Fructuronate	43.4	23	2.48938	C6H10O7	215.018	1.0848	C00905	Pentose and glucuronate interconversions(ko00040);;Metabolic pathways(ko01100)	--	--	--	--	--	--	--	--	--	--
Negative	Gamma-Glu-Leu	41.9	33	-15.4955	C11H20N2O5	259.126	1.12132	--	--	--	--	--	--	HMDB0011171	2566-39-4	Organic compounds	Organic acids and derivatives	Carboxylic acids and derivatives	Amino acids, peptides, and analogues
Negative	N,N'-Diacetylhydrazine	42.9	25.2	-3.50346	C4H8N2O2	151.028	1.13593	C16622	Drug metabolism - other enzymes(ko00983)	--	--	--	--	HMDB0060496	--	Organic compounds	Organic nitrogen compounds	Organonitrogen compounds	Hydrazines and derivatives
Negative	5-(3'-Carboxy-3'-oxopropyl)-4,6-dihydroxypicolinate	40.3	32.3	21.7501	C10H9NO7	276.018	1.17252	C05656	Tryptophan metabolism(ko00380)	--	--	--	--	--	--	--	--	--	--
Negative	Naringin	49.8	74.3	12.0576	C27H32O14	601.161	1.17983	C09789	--	LMPK12140235	Polyketides [PK]	Flavonoids [PK12]	Flavanones [PK1214]	HMDB0002927	10236-47-2	Organic compounds	Phenylpropanoids and polyketides	Flavonoids	Flavonoid glycosides
Negative	Quercetin 3-(6''-malonylgalactoside)	40.4	17	6.5902	C24H22O15	549.092	1.19448	--	--	LMPK12112068	Polyketides [PK]	Flavonoids [PK12]	Flavones and Flavonols [PK1211]	--	--	--	--	--	--
Negative	Acetylphosphate	47	52.7	-10.6692	C2H5O5P	174.955	0.530133	--	--	--	--	--	--	HMDB0001494	590-54-5	Organic compounds	Organic acids and derivatives	Organic phosphoric acids and derivatives	Phosphate esters
Negative	N1-(3,4-Dihydroxybenzoyl)-N8-citryl spermidine	40.2	46.5	-20.4532	C20H29N3O9	454.174	1.20182	C20952	Biosynthesis of siderophore group nonribosomal peptides(ko01053)	--	--	--	--	--	--	--	--	--	--
Negative	a-Ketoisovaleric acid	48.8	51.7	-5.66609	C5H8O3	115.039	1.21647	--	--	--	--	--	--	HMDB0000019	759-05-7	Organic compounds	Organic acids and derivatives	Keto acids and derivatives	Short-chain keto acids and derivatives
Negative	4'-Oxolividamine	40.9	44.4	47.5842	C12H23N3O6	304.166	1.2238	C21257	Neomycin, kanamycin and gentamicin biosynthesis(ko00524);;Biosynthesis of secondary metabolites(ko01110)	--	--	--	--	--	--	--	--	--	--
Negative	4''-O-Carbamoyl ansamitocinoside P-3	45.6	68.2	13.3116	C38H52ClN3O15	824.312	1.21647	C20140	Biosynthesis of ansamycins(ko01051);;Biosynthesis of secondary metabolites(ko01110)	--	--	--	--	--	--	--	--	--	--
Negative	4-Hydroxy-5-phenyltetrahydro-1,3-oxazin-2-one	43	34.4	14.2719	C10H11NO3	238.075	1.23113	C16595	--	--	--	--	--	HMDB0060389	--	Organic compounds	Benzenoids	Benzene and substituted derivatives	--
Negative	levallorphan	44.1	54.2	-26.3241	C19H25NO	318.156	1.23847	C07069	--	--	--	--	--	HMDB0014647	152-02-3	Organic compounds	Alkaloids and derivatives	Morphinans	--
Negative	5-Amino-5-deoxy-3-dehydroshikimate	48	50.8	-4.3713	C7H9NO4	170.045	1.25313	C12108	Biosynthesis of ansamycins(ko01051);;Biosynthesis of secondary metabolites(ko01110)	--	--	--	--	--	--	--	--	--	--
Negative	Xanthine	44.1	22.4	0.5875	C5H4N4O2	151.026	1.2678	C00385	Purine metabolism(ko00230);;Caffeine metabolism(ko00232);;Metabolic pathways(ko01100);;Biosynthesis of secondary metabolites(ko01110);;Microbial metabolism in diverse environments(ko01120);;Nucleotide metabolism(ko01232)	--	--	--	--	HMDB0000292	69-89-6	Organic compounds	Organoheterocyclic compounds	Imidazopyrimidines	Purines and purine derivatives
Negative	Abu-Ala-OH	46	45.4	-1.05743	C12H14N2O6	281.078	1.2678	--	--	--	--	--	--	--	--	--	--	--	--
Negative	2,4,6-Trihydroxytoluene	40.9	19	-6.4586	C7H8O3	139.039	1.27513	C16401	Nitrotoluene degradation(ko00633);;Microbial metabolism in diverse environments(ko01120)	--	--	--	--	--	--	--	--	--	--
Negative	DL-3,4-Dihydroxymandelic acid	41.5	14.7	-2.17864	C8H8O5	183.029	1.27513	--	--	--	--	--	--	--	--	--	--	--	--
Negative	N-Succinyl-L-glutamate 5-semialdehyde	42	37	-5.18567	C9H13NO6	230.066	1.27513	C05932	Arginine and proline metabolism(ko00330);;Metabolic pathways(ko01100)	--	--	--	--	HMDB0001180	--	Organic compounds	Organic acids and derivatives	Carboxylic acids and derivatives	Amino acids, peptides, and analogues
Negative	MurNAc-6-P	44.4	54.4	-34.3609	C11H20NO11P	394.039	1.27513	--	--	--	--	--	--	--	--	--	--	--	--
Negative	UDPMurNAc(oyl-L-Ala-D-gamma-Glu-L-Lys-D-Ala-D-Ala)	43.4	58.4	20.0849	C40H65N9O26P2	1170.35	1.29713	C04702	Peptidoglycan biosynthesis(ko00550);;Metabolic pathways(ko01100);;beta-Lactam resistance(ko01501);;Vancomycin resistance(ko01502)	--	--	--	--	--	--	--	--	--	--
Negative	2-Deoxyglucose	45.6	43.3	10.6358	C6H12O5	185.045	1.30447	--	--	--	--	--	--	HMDB0062477	154-17-6	Organic compounds	Lipids and lipid-like molecules	Fatty Acyls	Fatty alcohols
Negative	L-Phenylalanine	44.2	28.9	-5.03382	C9H11NO2	164.071	1.3118	C00079	Phenylalanine metabolism(ko00360);;Phenylalanine, tyrosine and tryptophan biosynthesis(ko00400);;Cyanoamino acid metabolism(ko00460);;D-Amino acid metabolism(ko00470);;Aminoacyl-tRNA biosynthesis(ko00970);;Biosynthesis of various alkaloids(ko00996);;Biosynthesis of various other secondary metabolites(ko00997);;Biosynthesis of various plant secondary metabolites(ko00999);;Metabolic pathways(ko0110…	--	--	--	--	HMDB0000159	63-91-2	Organic compounds	Organic acids and derivatives	Carboxylic acids and derivatives	Amino acids, peptides, and analogues
Negative	Norcraugsodine	42.3	41.9	-31.1666	C15H15NO3	278.072	1.3118	C21634	Biosynthesis of secondary metabolites(ko01110)	--	--	--	--	--	--	--	--	--	--
Negative	Sparfloxacin	49.2	53.5	-2.15658	C19H22F2N4O3	427.135	1.3118	C07662	ABC transporters(ko02010)	--	--	--	--	HMDB0015339	110871-86-8	Organic compounds	Organoheterocyclic compounds	Quinolines and derivatives	Quinoline carboxylic acids
Negative	Thiamine acetic acid	45.5	53.7	18.7209	C12H15N4O2S+	300.071	1.31912	C02892	Thiamine metabolism(ko00730);;Metabolic pathways(ko01100)	--	--	--	--	--	--	--	--	--	--
Negative	Reduced riboflavin	45.6	64.1	14.3889	C17H22N4O6	399.134	1.34845	C01007	Riboflavin metabolism(ko00740);;Metabolic pathways(ko01100)	--	--	--	--	HMDB0001557	101652-10-2	Organic compounds	Organoheterocyclic compounds	Pteridines and derivatives	Alloxazines and isoalloxazines
Negative	Alanyl-Leucine	46.9	50.6	6.4763	C9H18N2O3	223.108	1.3558	--	--	--	--	--	--	HMDB0028691	3303-34-2	Organic compounds	Organic acids and derivatives	Carboxylic acids and derivatives	Amino acids, peptides, and analogues
Negative	2-(3-Carboxy-3-aminopropyl)-L-histidine	46.3	57.1	17.1956	C10H16N4O4	291.091	1.37043	C04441	--	--	--	--	--	HMDB0011655	--	Organic compounds	Organic acids and derivatives	Carboxylic acids and derivatives	Amino acids, peptides, and analogues
Negative	3-dehydroquinate	49.6	61	-4.66441	C7H10O6	189.04	1.38412	C00944	Phenylalanine, tyrosine and tryptophan biosynthesis(ko00400);;Metabolic pathways(ko01100);;Biosynthesis of secondary metabolites(ko01110);;Biosynthesis of amino acids(ko01230)	--	--	--	--	HMDB0012710	10534-44-8	Organic compounds	Organic acids and derivatives	Hydroxy acids and derivatives	Alpha hydroxy acids and derivatives
Negative	Pyridostigmine cation	45.7	34.1	-3.91603	C9H13N2O2+	202.072	1.38412	--	--	--	--	--	--	--	--	--	--	--	--
Negative	(S)-Coclaurine	43.8	32.6	-2.47318	C17H19NO3	320.105	1.39875	C06161	Metabolic pathways(ko01100);;Biosynthesis of secondary metabolites(ko01110)	--	--	--	--	--	--	--	--	--	--
Negative	Methylitaconate	42.7	25.9	-1.41356	C6H8O4	143.035	1.44998	C02295	Nicotinate and nicotinamide metabolism(ko00760);;Microbial metabolism in diverse environments(ko01120)	--	--	--	--	--	--	--	--	--	--
Negative	Valienone	41.9	22.8	-6.06202	C7H10O5	219.05	1.44998	C17696	Acarbose and validamycin biosynthesis(ko00525);;Metabolic pathways(ko01100);;Biosynthesis of secondary metabolites(ko01110)	--	--	--	--	--	--	--	--	--	--
Negative	4-Methylmuconolactone	44.6	39.8	-7.72691	C7H8O4	155.034	1.4573	C04559	Toluene degradation(ko00623);;Microbial metabolism in diverse environments(ko01120)	--	--	--	--	--	--	--	--	--	--
Negative	2-HYDROXY-3,4-DIMETHOXYBENZOIC ACID	40.3	7.33	-3.31569	C9H10O5	197.045	1.47925	--	--	--	--	--	--	--	--	--	--	--	--
Negative	1-epi-Valienol 1-phosphate	44.7	48.9	-20.5707	C7H13O8P	301.028	1.47925	C21209	Acarbose and validamycin biosynthesis(ko00525);;Biosynthesis of secondary metabolites(ko01110)	--	--	--	--	--	--	--	--	--	--
Negative	N-Formyl-4-amino-5-aminomethyl-2-methylpyrimidine	42	18	-2.45524	C7H10N4O	187.06	1.48657	C19872	Thiamine metabolism(ko00730);;Metabolic pathways(ko01100);;ABC transporters(ko02010)	--	--	--	--	--	--	--	--	--	--
Negative	sn-Glycero-3-phosphoethanolamine	40.4	25.3	-18.6216	C5H14NO6P	250.021	1.48657	C01233	Glycerophospholipid metabolism(ko00564);;Ether lipid metabolism(ko00565);;Metabolic pathways(ko01100)	--	--	--	--	HMDB0059660	--	Organic compounds	Lipids and lipid-like molecules	Glycerophospholipids	Glycerophosphoethanolamines
Negative	Protoanemonin	42.1	29.1	15.4726	C5H4O2	237.043	1.50853	C07090	Chlorocyclohexane and chlorobenzene degradation(ko00361);;Microbial metabolism in diverse environments(ko01120)	--	--	--	--	HMDB0060503	--	Organic compounds	Organoheterocyclic compounds	Dihydrofurans	Furanones
Negative	3',5'-cyclic dAMP	53.5	74.6	4.09365	C10H12N5O5P	334.034	1.51587	C00968	--	--	--	--	--	--	--	--	--	--	--
Negative	meso-Tartaric acid	40.3	7.86	3.84439	C4H6O6	299.027	1.56708	C00552	Glyoxylate and dicarboxylate metabolism(ko00630);;Metabolic pathways(ko01100)	--	--	--	--	--	--	--	--	--	--
Negative	Dihydroechinofuran	44	38.5	-13.6727	C16H18O3	279.097	1.58173	C18134	Ubiquinone and other terpenoid-quinone biosynthesis(ko00130)	--	--	--	--	--	--	--	--	--	--
Negative	4-(beta-D-Ribofuranosyl)aniline 5'-phosphate	49.3	63.5	-12.5995	C11H16NO7P	326.037	1.64775	C20559	Folate biosynthesis(ko00790)	--	--	--	--	--	--	--	--	--	--
Negative	dCDP	40.4	33.9	-28.8917	C9H15N3O10P2	386.005	1.66975	C00705	Pyrimidine metabolism(ko00240);;Metabolic pathways(ko01100);;Nucleotide metabolism(ko01232)	--	--	--	--	HMDB0001245	800-73-7	Organic compounds	Organic oxygen compounds	Organic oxoanionic compounds	Organic pyrophosphates
Negative	Leucyl-Tryptophan	47.4	47.8	-2.98244	C17H23N3O3	362.171	1.6991	--	--	--	--	--	--	HMDB0028940	--	Organic compounds	Organic acids and derivatives	Carboxylic acids and derivatives	Amino acids, peptides, and analogues
Negative	L-Homoserine	42.2	34	13.7513	C4H9NO3	164.071	1.7138	C00263	Glycine, serine and threonine metabolism(ko00260);;Cysteine and methionine metabolism(ko00270);;Lysine biosynthesis(ko00300);;Sulfur metabolism(ko00920);;Metabolic pathways(ko01100);;Biosynthesis of secondary metabolites(ko01110);;Microbial metabolism in diverse environments(ko01120);;Biosynthesis of amino acids(ko01230)	--	--	--	--	HMDB0000719	672-15-1	Organic compounds	Organic acids and derivatives	Carboxylic acids and derivatives	Amino acids, peptides, and analogues
Negative	HBOA	43.4	52.7	30.8857	C8H7NO3	186.022	1.7138	C15769	Biosynthesis of various plant secondary metabolites(ko00999);;Metabolic pathways(ko01100);;Biosynthesis of secondary metabolites(ko01110)	--	--	--	--	--	--	--	--	--	--
Negative	Castavinol C1	42	35.8	-3.71039	C27H32O13	585.157	1.7138	--	--	--	--	--	--	--	--	--	--	--	--
Negative	5-Hydroxy-L-tryptophan	49.7	64.4	-2.27288	C11H12N2O3	265.082	1.72748	C00643	Tryptophan metabolism(ko00380);;Metabolic pathways(ko01100)	--	--	--	--	HMDB0000472	4350-09-08	Organic compounds	Organoheterocyclic compounds	Indoles and derivatives	Tryptamines and derivatives
Negative	pteroyl-alpha-glutamylglutamate	42.9	32.9	5.12016	C24H23N8O9-3	602.131	1.73482	--	--	--	--	--	--	--	--	--	--	--	--
Negative	5-(2'-Formylethyl)-4,6-dihydroxypicolinate	44.9	45.4	17.048	C9H9NO5	232.026	1.74217	C05654	Tryptophan metabolism(ko00380)	--	--	--	--	HMDB0031727	15879-93-3	Organic compounds	Organic oxygen compounds	Organooxygen compounds	Carbohydrates and carbohydrate conjugates
Negative	alpha-1,5-L-Arabinobiose	51.6	77.5	-16.4549	C10H18O9	303.065	1.74217	C20570	ABC transporters(ko02010)	--	--	--	--	--	--	--	--	--	--
Negative	N-Acetyl-D-phenylalanine	50.6	63.7	-7.05565	C11H13NO3	206.081	1.7495	C05620	D-Amino acid metabolism(ko00470);;Metabolic pathways(ko01100)	--	--	--	--	--	--	--	--	--	--
Negative	N-Acetyl-glutamine	48.2	50.9	-0.682338	C7H12N2O4	209.054	1.7642	--	--	--	--	--	--	--	--	--	--	--	--
Negative	Phenylalanyl-Glycine	45.7	41.2	-4.38074	C11H14N2O3	221.092	1.7642	--	--	--	--	--	--	HMDB0304788	--	Organic compounds	Organic acids and derivatives	Carboxylic acids and derivatives	Amino acids, peptides, and analogues
Negative	Kaempferol-3-O-rutinoside	40.2	71.6	44.8968	C27H30O15	615.16	1.79362	C21833	Biosynthesis of secondary metabolites(ko01110)	--	--	--	--	HMDB0037574	17297-56-2	Organic compounds	Phenylpropanoids and polyketides	Flavonoids	Flavonoid glycosides
Negative	2-keto valeric acid	41.9	21.3	-5.66368	C5H8O3	115.039	1.80097	--	--	LMFA01060004	Fatty Acyls [FA]	Fatty Acids and Conjugates [FA01]	Oxo fatty acids [FA0106]	HMDB0001865	1821-02-9	Organic compounds	Organic acids and derivatives	Keto acids and derivatives	Short-chain keto acids and derivatives
Negative	3-hydroxy-3-methyl-Glutaric acid	50.2	57.4	-4.68258	C6H10O5	161.045	1.80833	--	--	--	--	--	--	HMDB0000355	503-49-1	Organic compounds	Lipids and lipid-like molecules	Fatty Acyls	Fatty acids and conjugates
Negative	chelidamate	40.8	14	7.06067	C7H3NO5-2	215.972	1.80833	--	--	--	--	--	--	--	--	--	--	--	--
Negative	S(8)-aminomethyldihydrolipoamide	41.8	63.2	-30.3102	C9H20N2OS2	257.069	1.80833	--	--	--	--	--	--	--	--	--	--	--	--
Negative	Butanal	47.6	50.2	-6.9672	C4H8O	117.055	1.80833	C01412	Butanoate metabolism(ko00650);;Metabolic pathways(ko01100);;Microbial metabolism in diverse environments(ko01120)	--	--	--	--	HMDB0003543	123-72-8	Organic compounds	Organic oxygen compounds	Organooxygen compounds	Carbonyl compounds
Negative	(Glutaraldehyde)	57	94.4	-5.13198	C5H8O2	99.0446	1.80833	--	--	--	--	--	--	--	--	--	--	--	--
Negative	6-O-Methyl-N-deacetylisoipecoside aglycon	42.9	82.2	-31.708	C20H25NO6	396.131	1.82303	C21583	Biosynthesis of secondary metabolites(ko01110)	--	--	--	--	--	--	--	--	--	--
Negative	Glutaric acid	50.9	2.89	-4.18185	C5H8O4	131.034	1.84503	C00489	Fatty acid degradation(ko00071);;Lysine degradation(ko00310);;Metabolic pathways(ko01100);;Microbial metabolism in diverse environments(ko01120)	--	--	--	--	HMDB0000661	110-94-1	Organic compounds	Organic acids and derivatives	Carboxylic acids and derivatives	Dicarboxylic acids and derivatives
Negative	Adenine	44.5	32.5	-5.8973	C5H5N5	134.046	1.84503	C00147	Purine metabolism(ko00230);;Metabolic pathways(ko01100);;Biosynthesis of secondary metabolites(ko01110);;Nucleotide metabolism(ko01232)	--	--	--	--	HMDB0000034	73-24-5	Organic compounds	Organoheterocyclic compounds	Imidazopyrimidines	Purines and purine derivatives
Negative	Norepinephrine (noradrenaline)	40.3	18.6	-8.95152	C8H11NO3	168.065	1.85242	--	--	--	--	--	--	--	--	--	--	--	--
Negative	Dihydrolipoamide	47.7	53.8	4.02142	C8H17NOS2	206.069	1.84503	C00579	--	LMFA08010019	Fatty Acyls [FA]	Fatty amides [FA08]	Primary amides [FA0801]	HMDB0000985	3884-47-7	Organic compounds	Lipids and lipid-like molecules	Fatty Acyls	Fatty amides
Negative	Strigolactone ABC-rings	45.4	53.4	25.576	C14H18O3	279.13	1.84503	C18036	Carotenoid biosynthesis(ko00906);;Biosynthesis of secondary metabolites(ko01110)	--	--	--	--	--	--	--	--	--	--
Negative	Coenzyme M 7-mercaptoheptanoylthreonine-phosphate heterodisulfide	43.9	53.1	-17.8845	C13H26NO10PS3	482.03	1.84503	C04832	Methane metabolism(ko00680);;Metabolic pathways(ko01100);;Microbial metabolism in diverse environments(ko01120);;Carbon metabolism(ko01200)	--	--	--	--	--	--	--	--	--	--
Negative	Maleamate	41.9	21.7	7.67725	C4H5NO3	229.079	1.85982	C01596	Nicotinate and nicotinamide metabolism(ko00760);;Metabolic pathways(ko01100);;Microbial metabolism in diverse environments(ko01120)	--	--	--	--	--	--	--	--	--	--
Negative	6-Amino-2-oxohexanoate	42.3	25.8	-6.86383	C6H11NO3	144.066	1.86718	C03239	Lysine degradation(ko00310);;D-Amino acid metabolism(ko00470);;Metabolic pathways(ko01100);;Microbial metabolism in diverse environments(ko01120)	--	--	--	--	HMDB0012151	--	Organic compounds	Organic acids and derivatives	Keto acids and derivatives	Medium-chain keto acids and derivatives
Negative	Methionine sulfoxide	46.3	54.5	10.7185	C5H11NO3S	186.022	1.86718	--	--	--	--	--	--	HMDB0002005	3226-65-1	Organic compounds	Organic acids and derivatives	Carboxylic acids and derivatives	Amino acids, peptides, and analogues
Negative	sn-Glycerol 3-phosphate	42.6	21.5	-3.12306	C3H9O6P	171.006	1.88192	C00093	Glycerolipid metabolism(ko00561);;Glycerophospholipid metabolism(ko00564);;Metabolic pathways(ko01100);;Biosynthesis of secondary metabolites(ko01110);;ABC transporters(ko02010)	--	--	--	--	HMDB0000126	1957-03-04	Organic compounds	Lipids and lipid-like molecules	Glycerophospholipids	Glycerophosphates
Negative	5-Hydroxymethylcytidine	46.2	65.4	-33.039	C10H15N3O6	308.056	1.88192	--	--	--	--	--	--	--	--	--	--	--	--
Negative	2,5-Dihydroxybenzaldehyde	44.7	30.8	-4.6333	C7H6O3	137.024	1.8893	C05585	Tyrosine metabolism(ko00350);;Metabolic pathways(ko01100);;Microbial metabolism in diverse environments(ko01120)	--	--	--	--	HMDB0004062	1194-98-5	Organic compounds	Organic oxygen compounds	Organooxygen compounds	Carbonyl compounds
Negative	7,8-Dihydro-7,8-dihydroxykynurenate	46.4	61.8	23.6985	C10H9NO5	244.028	1.8893	C01249	Tryptophan metabolism(ko00380)	--	--	--	--	--	--	--	--	--	--
Negative	Caffeate	40.4	9.01	-2.68821	C9H8O4	179.034	1.9112	C01197	Metabolic pathways(ko01100);;Biosynthesis of secondary metabolites(ko01110);;Degradation of aromatic compounds(ko01220)	--	--	--	--	HMDB0001964	501-16-6	Organic compounds	Phenylpropanoids and polyketides	Cinnamic acids and derivatives	Hydroxycinnamic acids and derivatives
Negative	Prunasin	43.1	52.1	23.1952	C14H17NO6	316.087	1.91858	C00844	Cyanoamino acid metabolism(ko00460);;Metabolic pathways(ko01100);;Biosynthesis of secondary metabolites(ko01110)	--	--	--	--	HMDB0034934	99-18-3	Organic compounds	Organic oxygen compounds	Organooxygen compounds	Carbohydrates and carbohydrate conjugates
Negative	Sarcosine	40.3	10.5	-4.7975	C3H7NO2	88.04	1.91858	C00213	Glycine, serine and threonine metabolism(ko00260);;Arginine and proline metabolism(ko00330);;Metabolic pathways(ko01100)	--	--	--	--	HMDB0000271	107-97-1	Organic compounds	Organic acids and derivatives	Carboxylic acids and derivatives	Amino acids, peptides, and analogues
Negative	N1-(alpha-D-ribosyl)-5,6-dimethyl-benzimidazole	48.8	57	-5.00582	C14H18N2O4	277.118	1.94023	--	--	--	--	--	--	HMDB0011112	--	Organic compounds	Nucleosides, nucleotides, and analogues	Benzimidazole ribonucleosides and ribonucleotides	--
Negative	octyl beta-1,6-D-galactofuranosyl-alpha-D-glucopyranoside	45.8	59	-11.4395	C20H38O11	499.234	1.98393	--	--	--	--	--	--	--	--	--	--	--	--
Negative	4-Pyridoxic acid	42.3	17.2	-1.80627	C8H9NO4	182.046	1.99118	C00847	Vitamin B6 metabolism(ko00750);;Metabolic pathways(ko01100);;Microbial metabolism in diverse environments(ko01120)	--	--	--	--	HMDB0000017	82-82-6	Organic compounds	Organoheterocyclic compounds	Pyridines and derivatives	Pyridinecarboxylic acids and derivatives
Negative	Calicheamicin T0	45	64.8	-14.0582	C24H28N2O9S3	629.086	0.530133	C21338	Biosynthesis of enediyne antibiotics(ko01059);;Metabolic pathways(ko01100);;Biosynthesis of secondary metabolites(ko01110)	--	--	--	--	--	--	--	--	--	--
Negative	Dronabinol	42.8	41.1	-8.44762	C21H30O2	687.458	10.0132	C06972	Biosynthesis of various plant secondary metabolites(ko00999);;Metabolic pathways(ko01100);;Biosynthesis of secondary metabolites(ko01110)	--	--	--	--	HMDB0014613	1972-08-03	Organic compounds	Organoheterocyclic compounds	Benzopyrans	1-benzopyrans
Negative	nonaprenyl 4-hydroxybenzoate	43.8	43.8	7.1084	C52H78O3	749.593	10.0203	--	--	--	--	--	--	--	--	--	--	--	--
Negative	3,3',5,5'-Tetra-tert-butyl-4,4'-dihydroxybiphenyl	40.5	7.61	0.757648	C28H42O2	409.312	10.0275	--	--	--	--	--	--	--	--	--	--	--	--
Negative	Solavetivone	48.7	59.1	-1.74113	C15H22O	481.332	10.0275	C09737	Sesquiterpenoid and triterpenoid biosynthesis(ko00909);;Biosynthesis of secondary metabolites(ko01110)	--	--	--	--	HMDB0035657	54878-25-0	Organic compounds	Lipids and lipid-like molecules	Prenol lipids	Sesquiterpenoids
Negative	Vitamin K1 epoxide	45.8	42.1	-6.05137	C31H46O3	487.317	10.0275	C05849	Ubiquinone and other terpenoid-quinone biosynthesis(ko00130);;Metabolic pathways(ko01100);;Biosynthesis of secondary metabolites(ko01110);;Biosynthesis of cofactors(ko01240)	--	--	--	--	HMDB0002972	85955-78-8	Organic compounds	Lipids and lipid-like molecules	Prenol lipids	Quinone and hydroquinone lipids
Negative	3-O-alpha-Mycarosylerythronolide B	48.7	65.9	8.67205	C28H50O10	591.343	10.0632	C06630	Biosynthesis of 12-, 14- and 16-membered macrolides(ko00522);;Metabolic pathways(ko01100);;Biosynthesis of secondary metabolites(ko01110)	--	--	--	--	--	--	--	--	--	--
Negative	Myxochelin A	40.4	25.1	14.8368	C20H24N2O7	449.163	10.0703	C12220	Biosynthesis of siderophore group nonribosomal peptides(ko01053)	--	--	--	--	--	--	--	--	--	--
Negative	16-phenyl tetranor PGF2α	42	26.7	3.46031	C22H30O5	395.196	10.0846	--	--	--	--	--	--	--	--	--	--	--	--
Negative	Gibberellin A14 aldehyde	42.4	22.5	4.97943	C20H28O4	377.199	10.0846	C11853	Diterpenoid biosynthesis(ko00904);;Metabolic pathways(ko01100);;Biosynthesis of secondary metabolites(ko01110)	LMPR0104170010	Prenol Lipids [PR]	Isoprenoids [PR01]	C20 isoprenoids (diterpenes) [PR0104]	--	--	--	--	--	--
Negative	Deoxycholic acid	46.1	45	-6.54061	C24H40O4	437.288	10.0774	C04483	Secondary bile acid biosynthesis(ko00121)	LMST04010040	Sterol Lipids [ST]	Bile acids and derivatives [ST04]	C24 bile acids, alcohols, and derivatives [ST0401]	HMDB0000626	83-44-3	Organic compounds	Lipids and lipid-like molecules	Steroids and steroid derivatives	Bile acids, alcohols and derivatives
Negative	4,4'-Diaponeurosporene	46.8	53.6	13.2972	C30H42	447.332	10.0846	C16145	Carotenoid biosynthesis(ko00906);;Biosynthesis of secondary metabolites(ko01110)	LMPR01070132	Prenol Lipids [PR]	Isoprenoids [PR01]	C40 isoprenoids (tetraterpenes) [PR0107]	--	--	--	--	--	--
Negative	Iso-Olomoucine	41.1	27.3	19.1477	C15H18N6O	297.153	10.0917	--	--	--	--	--	--	--	--	--	--	--	--
Negative	Mycolactone F	48.8	81.3	-1.52551	C42H68O8	745.489	10.0917	C21278	Type I polyketide structures(ko01052)	--	--	--	--	--	--	--	--	--	--
Negative	16-hydroxy hexadecanoic acid	42	14.8	-1.53242	C16H32O3	271.227	10.0988	--	--	--	--	--	--	--	--	--	--	--	--
Negative	Palmitoleic Acid ethyl ester	40.1	3.66	-1.37673	C18H34O2	281.248	10.0988	--	--	--	--	--	--	--	--	--	--	--	--
Negative	leukotriene A4	48.3	66.6	16.8051	C20H30O3	339.2	10.0988	C00909	Arachidonic acid metabolism(ko00590);;Metabolic pathways(ko01100)	LMFA03020023	Fatty Acyls [FA]	Eicosanoids [FA03]	Leukotrienes [FA0302]	HMDB0001337	72059-45-1	Organic compounds	Lipids and lipid-like molecules	Fatty Acyls	Fatty acids and conjugates
Negative	Corticosterone	40.2	41.7	-31.7084	C21H30O4	381.173	10.0988	C02140	Metabolic pathways(ko01100)	LMST02030186	Sterol Lipids [ST]	Steroids [ST02]	C21 steroids (gluco/mineralocorticoids, progestogins) and derivatives [ST0203]	HMDB0001547	50-22-6	Organic compounds	Lipids and lipid-like molecules	Steroids and steroid derivatives	Hydroxysteroids
Negative	Taxa-4(20),11(12)-dien-5alpha-yl acetate	45.4	62.6	-30.245	C22H34O2	365.215	10.0988	C11896	Diterpenoid biosynthesis(ko00904);;Biosynthesis of secondary metabolites(ko01110)	LMPR0104390004	Prenol Lipids [PR]	Isoprenoids [PR01]	C20 isoprenoids (diterpenes) [PR0104]	--	--	--	--	--	--
Negative	Monoethylglycylxylidide (MEGX)	45.1	48.6	18.2961	C12H18N2O	241.115	10.1124	--	--	--	--	--	--	--	--	--	--	--	--
Negative	3''-Hydroxy-geranylhydroquinone	42.5	29.1	-0.0365103	C16H22O3	283.132	10.1124	C18132	Ubiquinone and other terpenoid-quinone biosynthesis(ko00130);;Biosynthesis of secondary metabolites(ko01110)	--	--	--	--	--	--	--	--	--	--
Negative	D-Ornithine monohydrochloride	62.4	88.2	-4.45178	C5H12N2O2	131.082	0.5444	--	--	--	--	--	--	--	--	--	--	--	--
Negative	L-Lysine monohydrochloride	62.4	86	-4.05096	C6H14N2O2	145.098	0.5444	--	--	--	--	--	--	HMDB0301757	10098-89-2	Organic compounds	Organic acids and derivatives	Carboxylic acids and derivatives	Amino acids, peptides, and analogues
Negative	(3R)-3-Hydroxy-16-methoxy-1,2-didehydro-2,3-dihydrotabersonine	46.3	53	-12.0378	C22H26N2O4	427.183	10.141	C21678	Indole alkaloid biosynthesis(ko00901);;Metabolic pathways(ko01100);;Biosynthesis of secondary metabolites(ko01110)	--	--	--	--	--	--	--	--	--	--
Negative	Dihydroneopterin triphosphate	40.7	5.89	-0.114898	C9H16N5O13P3	1034.99	10.1624	--	--	--	--	--	--	HMDB0000980	20574-65-6	Organic compounds	Organoheterocyclic compounds	Pteridines and derivatives	Pterins and derivatives
Negative	1-Oleoyl-lysophosphatidic acid	46.1	71.4	-16.2566	C21H41O7P	457.227	10.1624	--	--	--	--	--	--	HMDB0007855	--	Organic compounds	Lipids and lipid-like molecules	Glycerophospholipids	Glycerophosphates
Negative	PA(12:0/16:1(9Z))	43.1	44.6	-22.4899	C31H59O8P	625.351	10.1553	--	--	LMGP10010047	Glycerophospholipids [GP]	Glycerophosphates [GP10]	Diacylglycerophosphates [GP1001]	--	--	--	--	--	--
Negative	Nα-Acetyl-L-lysine	51.5	73	-3.267	C8H16N2O3	187.108	0.537267	--	--	--	--	--	--	HMDB0000446	1946-82-3	Organic compounds	Organic acids and derivatives	Carboxylic acids and derivatives	Amino acids, peptides, and analogues
Negative	IPC 20:0;3/26:0;1	41.5	57.4	-31.3366	C52H104NO13P	1016.66	10.1695	--	--	--	--	--	--	--	--	--	--	--	--
Negative	Paspalinine	43.2	41.5	5.72311	C27H31NO4	478.226	10.1695	C20554	Indole diterpene alkaloid biosynthesis(ko00403);;Biosynthesis of secondary metabolites(ko01110)	--	--	--	--	--	--	--	--	--	--
Negative	Myricetin 3-O-glucoside	42.3	22	-3.68777	C21H20O13	479.081	10.1838	--	--	--	--	--	--	--	--	--	--	--	--
Negative	DG(14:0/16:1(9Z)/0:0)	40.2	30.7	20.8378	C33H62O5	573.44	10.1767	--	--	--	--	--	--	HMDB0007012	--	Organic compounds	Lipids and lipid-like molecules	Glycerolipids	Diradylglycerols
Negative	Cortisone	47.4	44.3	3.33024	C21H28O5	405.193	10.2195	C00762	Metabolic pathways(ko01100)	LMST02030090	Sterol Lipids [ST]	Steroids [ST02]	C21 steroids (gluco/mineralocorticoids, progestogins) and derivatives [ST0203]	HMDB0002802	1953-06-05	Organic compounds	Lipids and lipid-like molecules	Steroids and steroid derivatives	Hydroxysteroids
Negative	Oleyl alcohol	46	40.5	-3.23198	C18H36O	313.274	10.248	--	--	LMFA05000684	Fatty Acyls [FA]	Fatty alcohols [FA05]	--	HMDB0029632	143-28-2	Organic compounds	Lipids and lipid-like molecules	Fatty Acyls	Fatty alcohols
Negative	2-octaprenyl-3-methyl-6-methoxy-1,4-benzoquinone	48.3	77.7	-20.7516	C48H72O3	731.503	10.248	C05814	--	--	--	--	--	--	--	--	--	--	--
Negative	6''-O-Carbamoylkanamycin A	46.9	44	1.46819	C19H37N5O12	548.219	0.4799	C20699	Neomycin, kanamycin and gentamicin biosynthesis(ko00524);;Biosynthesis of secondary metabolites(ko01110)	--	--	--	--	--	--	--	--	--	--
Negative	4alpha-Methyl-5alpha-ergosta-8,14,24(28)-trien-3beta-ol	43.3	39.2	-8.11693	C29H46O	455.35	10.2623	C11508	Steroid biosynthesis(ko00100);;Metabolic pathways(ko01100);;Biosynthesis of secondary metabolites(ko01110)	LMST01031020	Sterol Lipids [ST]	Sterols [ST01]	Ergosterols and C24-methyl derivatives [ST0103]	HMDB0304204	--	Organic compounds	Lipids and lipid-like molecules	Steroids and steroid derivatives	Ergostane steroids
Negative	Dopaquinone	49.3	63.2	-7.68716	C9H9NO4	240.05	10.2837	C00822	Tyrosine metabolism(ko00350);;Metabolic pathways(ko01100)	--	--	--	--	HMDB0001229	4430-97-1	Organic compounds	Organic acids and derivatives	Carboxylic acids and derivatives	Amino acids, peptides, and analogues
Negative	D-Fructose	45.8	41	-3.67222	C6H12O6	201.037	10.2909	C00095	Fructose and mannose metabolism(ko00051);;Galactose metabolism(ko00052);;Starch and sucrose metabolism(ko00500);;Metabolic pathways(ko01100);;Biosynthesis of secondary metabolites(ko01110);;Microbial metabolism in diverse environments(ko01120);;ABC transporters(ko02010);;Phosphotransferase system (PTS)(ko02060)	--	--	--	--	HMDB0000660	53188-23-1	Organic compounds	Organic oxygen compounds	Organooxygen compounds	Carbohydrates and carbohydrate conjugates
Negative	11-Dehydrocorticosterone	42.9	49.7	13.8915	C21H28O4	343.196	10.298	C05490	--	LMST02030192	Sterol Lipids [ST]	Steroids [ST02]	C21 steroids (gluco/mineralocorticoids, progestogins) and derivatives [ST0203]	HMDB0004029	72-23-1	Organic compounds	Lipids and lipid-like molecules	Steroids and steroid derivatives	Hydroxysteroids
Negative	Tabersonine	45.8	55.9	-20.4005	C21H24N2O2	381.175	10.298	C09244	Indole alkaloid biosynthesis(ko00901);;Metabolic pathways(ko01100);;Biosynthesis of secondary metabolites(ko01110)	--	--	--	--	--	--	--	--	--	--
Negative	DG(14:0/16:0/0:0)	41.3	39.2	31.9714	C33H64O5	575.462	10.298	--	--	--	--	--	--	HMDB0007011	--	Organic compounds	Lipids and lipid-like molecules	Glycerolipids	Diradylglycerols
Negative	3-Hexaprenyl-4-hydroxybenzoic acid	44.7	48	-19.4427	C37H54O3	581.366	10.298	C13425	--	LMPR02010045	Prenol Lipids [PR]	Quinones and hydroquinones [PR02]	Ubiquinones [PR0201]	HMDB0006816	65848-03-5	Organic compounds	Lipids and lipid-like molecules	Prenol lipids	Polyprenylphenols
Negative	Sequiterpene Lactone 326	40.4	11.4	-1.15529	C15H20O4	263.129	10.3051	--	--	--	--	--	--	--	--	--	--	--	--
Negative	Gibberellin A53	45.4	51.6	13.8507	C20H28O5	369.173	10.3123	C06094	Diterpenoid biosynthesis(ko00904);;Metabolic pathways(ko01100);;Biosynthesis of secondary metabolites(ko01110)	LMPR0104170007	Prenol Lipids [PR]	Isoprenoids [PR01]	C20 isoprenoids (diterpenes) [PR0104]	HMDB0036895	51576-08-0	Organic compounds	Lipids and lipid-like molecules	Prenol lipids	Diterpenoids
Negative	(2R)-O-Phospho-3-sulfolactate	40.4	20.1	-0.749955	C3H7O9PS	294.953	0.5444	C11536	Methane metabolism(ko00680);;Metabolic pathways(ko01100);;Microbial metabolism in diverse environments(ko01120);;Biosynthesis of cofactors(ko01240)	--	--	--	--	--	--	--	--	--	--
Negative	Decarboxy-Norlobaric Acid	41	23.5	8.25815	C23H26O6	397.169	10.3123	--	--	--	--	--	--	--	--	--	--	--	--
Negative	3alpha,7alpha,12alpha-Trihydroxy-5beta-cholestan-26-al	44.4	47.4	13.9603	C27H46O4	433.338	10.3051	C01301	Metabolic pathways(ko01100)	LMST04030164	Sterol Lipids [ST]	Bile acids and derivatives [ST04]	C27 bile acids, alcohols, and derivatives [ST0403]	--	--	--	--	--	--
Negative	Lovastatin acid	49.3	81.3	-24.2423	C24H38O6	457.226	10.3051	C21130	Biosynthesis of various other secondary metabolites(ko00997);;Metabolic pathways(ko01100);;Biosynthesis of secondary metabolites(ko01110)	--	--	--	--	HMDB0254177	--	Organic compounds	Organic acids and derivatives	Hydroxy acids and derivatives	Medium-chain hydroxy acids and derivatives
Negative	PC(18:4(6Z,9Z,12Z,15Z)/P-18:1(11Z))	40.3	48.6	-14.7093	C44H78NO7P	784.515	10.3123	--	--	--	--	--	--	HMDB0008260	--	Organic compounds	Lipids and lipid-like molecules	Glycerophospholipids	Glycerophosphocholines
Negative	tetradecaprenyl diphosphate	41.4	59.6	-41.4865	C70H116O7P2	1151.75	10.3337	--	--	--	--	--	--	--	--	--	--	--	--
Negative	PS(17:0/19:0)	50.6	64	6.74238	C42H82NO10P	790.566	10.4124	--	--	LMGP03010237	Glycerophospholipids [GP]	Glycerophosphoserines [GP03]	Diacylglycerophosphoserines [GP0301]	--	--	--	--	--	--
Negative	PG(18:1(11Z)/17:0)	47.8	57.2	-0.964766	C41H79O10P	807.539	10.4124	--	--	--	--	--	--	--	--	--	--	--	--
Negative	Echitovenine	49	79.5	-30.0671	C23H28N2O4	395.186	10.4196	C11784	Indole alkaloid biosynthesis(ko00901);;Biosynthesis of secondary metabolites(ko01110)	--	--	--	--	--	--	--	--	--	--
Negative	Stigmatellin A	45.3	51.6	-20.4972	C30H42O7	559.281	10.4474	C12148	Type I polyketide structures(ko01052)	--	--	--	--	--	--	--	--	--	--
Negative	1-(2-Aminophenyl)decane-1,3-dione	46.4	38.4	-0.536257	C16H23NO2	581.359	10.4545	C21490	Phenazine biosynthesis(ko00405);;Biosynthesis of secondary metabolites(ko01110)	--	--	--	--	--	--	--	--	--	--
Negative	4alpha-Methylzymosterol-4-carboxylate	40.1	44.7	46.5168	C29H46O3	441.358	10.4688	C15808	Steroid biosynthesis(ko00100);;Metabolic pathways(ko01100);;Biosynthesis of secondary metabolites(ko01110)	--	--	--	--	HMDB0001181	--	Organic compounds	Lipids and lipid-like molecules	Prenol lipids	Triterpenoids
Negative	Thiobenzamide S-oxide	41.1	30.3	11.4323	C7H7NOS	174.001	10.476	C16283	Aminobenzoate degradation(ko00627);;Microbial metabolism in diverse environments(ko01120)	--	--	--	--	HMDB0259003	--	Organic compounds	Benzenoids	Benzene and substituted derivatives	--
Negative	Ile Ser Val Asp	41.6	23.8	9.67208	C18H32N4O8	431.219	10.4974	--	--	--	--	--	--	--	--	--	--	--	--
Negative	1-Oleoyl Lysophosphatidic Acid (sodium salt)	43	19	-1.3876	C21H41O7P	435.251	10.5045	--	--	--	--	--	--	--	--	--	--	--	--
Negative	4,4-Dimethyl-5a-cholesta-8,24-dien-3-b-ol	40.6	50.5	-36.7291	C29H48O	411.348	10.5547	--	--	--	--	--	--	HMDB0001286	7448-02-04	Organic compounds	Lipids and lipid-like molecules	Prenol lipids	Triterpenoids
Negative	DG(16:0/16:1(9Z)/0:0)	42.8	51.4	22.3235	C35H66O5	611.502	10.5618	--	--	--	--	--	--	HMDB0007099	--	Organic compounds	Lipids and lipid-like molecules	Glycerolipids	Diradylglycerols
Negative	1-Stearoyl-2-oleoyl-sn-glycero-3-phosphoethanolamine	49.5	62.1	9.04704	C41H80NO8P	790.568	10.5618	--	--	--	--	--	--	HMDB0008993	6418-95-7	Organic compounds	Lipids and lipid-like molecules	Glycerophospholipids	Glycerophosphoethanolamines
Negative	IPC 18:0;3/18:0;1	43.1	44	-19.4224	C42H84NO13P	862.526	10.5618	--	--	--	--	--	--	--	--	--	--	--	--
Negative	DIHYDROCELASTRYL DIACETATE	40.3	9.63	3.75996	C33H44O6	535.309	10.5975	--	--	--	--	--	--	--	--	--	--	--	--
Negative	1,3,5,7,9,11,13-Pentadecaheptaene	43.6	24.8	-4.40457	C15H18	395.273	10.6189	C21358	Biosynthesis of enediyne antibiotics(ko01059);;Biosynthesis of secondary metabolites(ko01110)	--	--	--	--	--	--	--	--	--	--
Negative	2-Oxo-9-methylthiononanoic acid	40.9	13.1	1.27032	C10H18O3S	495.21	10.6189	C17228	Biosynthesis of secondary metabolites(ko01110);;2-Oxocarboxylic acid metabolism(ko01210)	--	--	--	--	--	--	--	--	--	--
Negative	Erythronolide B	43.5	65.3	28.6749	C21H38O7	423.248	10.6332	C06635	Biosynthesis of 12-, 14- and 16-membered macrolides(ko00522);;Metabolic pathways(ko01100);;Biosynthesis of secondary metabolites(ko01110)	--	--	--	--	--	--	--	--	--	--
Negative	delta-Tocopherol	50.8	60.9	4.90205	C27H46O2	423.326	10.6332	C14151	Ubiquinone and other terpenoid-quinone biosynthesis(ko00130);;Metabolic pathways(ko01100);;Biosynthesis of secondary metabolites(ko01110);;Biosynthesis of cofactors(ko01240)	LMPR02020066	Prenol Lipids [PR]	Quinones and hydroquinones [PR02]	Vitamin E [PR0202]	HMDB0002902	119-13-1	Organic compounds	Lipids and lipid-like molecules	Prenol lipids	Quinone and hydroquinone lipids
Negative	N-Acetyl-glucosamine 1-phosphate	40.7	24.5	17.5602	C8H16NO9P	322.036	0.5444	--	--	--	--	--	--	HMDB0001367	6866-69-9	Organic compounds	Organic oxygen compounds	Organooxygen compounds	Carbohydrates and carbohydrate conjugates
Negative	Lividamine	45.5	48.7	-3.41586	C12H25N3O6	659.345	10.6689	C21255	Neomycin, kanamycin and gentamicin biosynthesis(ko00524);;Biosynthesis of secondary metabolites(ko01110)	--	--	--	--	--	--	--	--	--	--
Negative	4beta-methylzymosterol-4alpha-carboxylic acid	46.3	43.1	-4.06638	C29H46O3	441.336	10.6832	--	--	--	--	--	--	--	--	--	--	--	--
Negative	16-Methoxytabersonine	41.5	64.1	-25.9169	C22H26N2O3	411.183	10.7046	C11675	Indole alkaloid biosynthesis(ko00901);;Metabolic pathways(ko01100);;Biosynthesis of secondary metabolites(ko01110)	--	--	--	--	--	--	--	--	--	--
Negative	Abscisic acid glucose ester	46.8	51.7	-11.5698	C21H30O9	461.153	10.6974	C15970	Carotenoid biosynthesis(ko00906);;Metabolic pathways(ko01100);;Biosynthesis of secondary metabolites(ko01110)	--	--	--	--	--	--	--	--	--	--
Negative	Paxilline	46	62.1	-32.0406	C27H33NO4	470.196	10.7046	C13782	Indole diterpene alkaloid biosynthesis(ko00403);;Biosynthesis of secondary metabolites(ko01110)	--	--	--	--	HMDB0030323	57186-25-1	Organic compounds	Organoheterocyclic compounds	Naphthopyrans	--
Negative	ponasterone A	49.9	67	-13.1673	C27H44O6	485.282	10.6974	C08835	--	LMST01010195	Sterol Lipids [ST]	Sterols [ST01]	Cholesterol and derivatives [ST0101]	HMDB0256697	--	Organic compounds	Lipids and lipid-like molecules	Steroids and steroid derivatives	Bile acids, alcohols and derivatives
Negative	Neamine	44.5	43.1	-4.58473	C12H26N4O6	689.366	10.6974	C01441	Neomycin, kanamycin and gentamicin biosynthesis(ko00524);;Biosynthesis of secondary metabolites(ko01110)	--	--	--	--	HMDB0255495	--	Organic compounds	Organic oxygen compounds	Organooxygen compounds	Carbohydrates and carbohydrate conjugates
Negative	6'-Oxolividamine	41.3	19.4	-0.0341473	C12H23N3O6	655.316	10.726	C21256	Neomycin, kanamycin and gentamicin biosynthesis(ko00524);;Biosynthesis of secondary metabolites(ko01110)	--	--	--	--	--	--	--	--	--	--
Negative	Ramipril	51.8	70.1	-9.4144	C23H32N2O5	437.202	10.8038	--	--	--	--	--	--	HMDB0014324	87333-19-5	Organic compounds	Organic acids and derivatives	Carboxylic acids and derivatives	Amino acids, peptides, and analogues
Negative	Trandolapril	46.6	58.8	-7.33142	C24H34N2O5	465.213	10.8609	--	--	--	--	--	--	HMDB0014660	87679-37-6	Organic compounds	Organic acids and derivatives	Carboxylic acids and derivatives	Amino acids, peptides, and analogues
Negative	PG(16:0/18:1(11Z))	42.9	49.3	24.2745	C40H77O10P	793.542	10.8681	--	--	LMGP04010008	Glycerophospholipids [GP]	Glycerophosphoglycerols [GP04]	Diacylglycerophosphoglycerols [GP0401]	HMDB0010573	1177673-26-5	Organic compounds	Lipids and lipid-like molecules	Glycerophospholipids	Glycerophosphoglycerols
Negative	PC(24:0/18:1(11Z))	42	33.6	13.0684	C50H98NO8P	906.684	10.9537	--	--	LMGP01012236	Glycerophospholipids [GP]	Glycerophosphocholines [GP01]	Diacylglycerophosphocholines [GP0101]	HMDB0008761	--	Organic compounds	Lipids and lipid-like molecules	Glycerophospholipids	Glycerophosphocholines
Negative	L-Homocysteine	47.3	63.9	-17.2687	C4H9NO2S	170.002	10.9896	C00155	Cysteine and methionine metabolism(ko00270);;Sulfur metabolism(ko00920);;Metabolic pathways(ko01100);;Biosynthesis of secondary metabolites(ko01110);;Biosynthesis of amino acids(ko01230);;NOD-like receptor signaling pathway(ko04621)	--	--	--	--	HMDB0000742	6027-13-0	Organic compounds	Organic acids and derivatives	Carboxylic acids and derivatives	Amino acids, peptides, and analogues
Negative	(S)-2,3-epoxysqualene	45.1	46.6	6.73366	C30H50O	461.358	11.0039	C01054	Steroid biosynthesis(ko00100);;Sesquiterpenoid and triterpenoid biosynthesis(ko00909);;Biosynthesis of various alkaloids(ko00996);;Biosynthesis of various plant secondary metabolites(ko00999);;Metabolic pathways(ko01100);;Biosynthesis of secondary metabolites(ko01110)	LMPR0106010010	Prenol Lipids [PR]	Isoprenoids [PR01]	C30 isoprenoids (triterpenes) [PR0106]	HMDB0001188	54910-48-4	Organic compounds	Lipids and lipid-like molecules	Prenol lipids	Triterpenoids
Negative	Dodecylbenzenesulfonic acid	49.6	50.4	-1.18288	C18H30O3S	325.184	11.0253	--	--	--	--	--	--	HMDB0031031	--	Organic compounds	Benzenoids	Benzene and substituted derivatives	Benzenesulfonic acids and derivatives
Negative	2-Octaprenyl-3-methyl-6-methoxy-1,4-benzoquinol	48.4	61.6	2.01328	C38H60O3	599.425	11.0324	--	--	--	--	--	--	HMDB0011661	--	Organic compounds	Lipids and lipid-like molecules	Prenol lipids	Sesterterpenoids
Negative	Matairesinol	47.2	72.3	-29.6586	C20H22O6	393.1	11.0824	C10682	Biosynthesis of various plant secondary metabolites(ko00999);;Metabolic pathways(ko01100);;Biosynthesis of secondary metabolites(ko01110)	--	--	--	--	HMDB0035698	580-72-3	Organic compounds	Lignans, neolignans and related compounds	Furanoid lignans	Tetrahydrofuran lignans
Negative	D-Glucono-1,5-lactone 6-phosphate	40.8	23.4	10.0322	C6H11O9P	292.986	11.0967	C01236	Pentose phosphate pathway(ko00030);;Metabolic pathways(ko01100);;Biosynthesis of secondary metabolites(ko01110);;Microbial metabolism in diverse environments(ko01120);;Carbon metabolism(ko01200)	--	--	--	--	HMDB0001127	2641-81-8	Organic compounds	Organic oxygen compounds	Organooxygen compounds	Carbohydrates and carbohydrate conjugates
Negative	5,10-Methenyltetrahydrofolate	40.4	34.2	-22.7086	C20H22N7O6+	477.127	11.1317	C00445	One carbon pool by folate(ko00670);;Carbon fixation pathways in prokaryotes(ko00720);;Metabolic pathways(ko01100);;Microbial metabolism in diverse environments(ko01120);;Carbon metabolism(ko01200);;Biosynthesis of cofactors(ko01240)	--	--	--	--	HMDB0001354	7444-29-3	Organic compounds	Organoheterocyclic compounds	Pteridines and derivatives	Pterins and derivatives
Negative	Gibberellin A19	50.1	65	-3.99715	C20H26O6	383.146	11.189	C02034	Diterpenoid biosynthesis(ko00904);;Metabolic pathways(ko01100);;Biosynthesis of secondary metabolites(ko01110)	LMPR0104170039	Prenol Lipids [PR]	Isoprenoids [PR01]	C20 isoprenoids (diterpenes) [PR0104]	HMDB0036896	6980-44-5	Organic compounds	Lipids and lipid-like molecules	Prenol lipids	Diterpenoids
Negative	(3S,6R)-6-Isopropenyl-3-methyl-2-oxo-oxepanone	48.3	65.5	19.51	C10H16O2	381.235	11.2104	C11403	Limonene and pinene degradation(ko00903)	--	--	--	--	--	--	--	--	--	--
Negative	6-Mercaptopurine ribonucleoside 5'-diphosphate	40.5	27.2	12.618	C10H14N4O10P2S	489.022	0.5444	C16616	Drug metabolism - other enzymes(ko00983)	--	--	--	--	HMDB0060660	--	Organic compounds	Nucleosides, nucleotides, and analogues	Purine nucleotides	Purine ribonucleotides
Negative	DG(12:0/16:1(9Z)/0:0)	43.5	50.7	27.5347	C31H58O5	555.441	11.2318	--	--	--	--	--	--	--	--	--	--	--	--
Negative	Deamino-alpha-keto-demethylphosphinothricin	40.3	9.76	-0.0095714	C4H7O5P	200.973	11.2461	C17948	Phosphonate and phosphinate metabolism(ko00440);;Biosynthesis of secondary metabolites(ko01110)	--	--	--	--	--	--	--	--	--	--
Negative	PG(16:0/0:0)[U]	40.5	10.9	-0.925789	C22H45O9P	483.272	11.2532	--	--	--	--	--	--	--	--	--	--	--	--
Negative	dTDP-4-oxo-alpha-D-xylose	42.1	37.1	-18.8616	C15H22N2O15P2	531.032	0.5444	C21351	Polyketide sugar unit biosynthesis(ko00523);;Biosynthesis of secondary metabolites(ko01110)	--	--	--	--	--	--	--	--	--	--
Negative	Megalomicin B	41.1	68.8	-5.86379	C46H82N2O16	917.554	11.2532	C11986	Biosynthesis of 12-, 14- and 16-membered macrolides(ko00522);;Biosynthesis of secondary metabolites(ko01110)	LMPK04000027	Polyketides [PK]	Macrolides and lactone polyketides [PK04]	--	--	--	--	--	--	--
Negative	Avermectin A1a	46.6	71.9	-26.0468	C49H74O14	931.483	11.2461	C11984	Biosynthesis of 12-, 14- and 16-membered macrolides(ko00522);;Type I polyketide structures(ko01052);;Metabolic pathways(ko01100);;Biosynthesis of secondary metabolites(ko01110)	LMPK04000025	Polyketides [PK]	Macrolides and lactone polyketides [PK04]	--	HMDB0242563	--	Organic compounds	Phenylpropanoids and polyketides	Macrolides and analogues	--
Negative	dTDP-4-oxo-2-deoxy-alpha-D-pentos-2-ene	44.8	47.3	3.58924	C15H20N2O14P2	535.015	0.5444	C21352	Polyketide sugar unit biosynthesis(ko00523);;Biosynthesis of secondary metabolites(ko01110)	--	--	--	--	--	--	--	--	--	--
Negative	methylphosphonate	42.5	29.4	-14.3448	CH5O3P	130.966	11.2604	C20396	Phosphonate and phosphinate metabolism(ko00440);;Metabolic pathways(ko01100)	--	--	--	--	HMDB0240714	--	Organic compounds	Organic acids and derivatives	Organic phosphonic acids and derivatives	Organic phosphonic acids
Negative	Neomycin B	41.4	32.1	-13.5992	C23H46N6O13	613.297	11.2604	C01737	Neomycin, kanamycin and gentamicin biosynthesis(ko00524);;Biosynthesis of secondary metabolites(ko01110)	--	--	--	--	HMDB0015129	1404-04-2	Organic compounds	Organic oxygen compounds	Organooxygen compounds	Carbohydrates and carbohydrate conjugates
Negative	Avermectin A2b	43.2	75	-48.7302	C48H74O15	935.458	11.2604	C11960	Biosynthesis of 12-, 14- and 16-membered macrolides(ko00522)	LMPK04000019	Polyketides [PK]	Macrolides and lactone polyketides [PK04]	--	--	--	--	--	--	--
Negative	UDP-L-rhamnose	47.9	54.3	9.07464	C15H24N2O16P2	549.058	0.5444	C02199	Amino sugar and nucleotide sugar metabolism(ko00520);;Metabolic pathways(ko01100);;Biosynthesis of nucleotide sugars(ko01250)	--	--	--	--	HMDB0012305	1955-26-6	Organic compounds	Nucleosides, nucleotides, and analogues	Pyrimidine nucleotides	Pyrimidine nucleotide sugars
Negative	Histidinyl-Phenylalanine	45.1	29.9	0.428152	C15H18N4O3	663.29	11.2675	--	--	--	--	--	--	HMDB0028892	16874-81-0	Organic compounds	Organic acids and derivatives	Carboxylic acids and derivatives	Amino acids, peptides, and analogues
Negative	UDP-Glucuronic acid	41.4	45	-24.4515	C15H22N2O18P2	614.99	0.5444	--	--	--	--	--	--	HMDB0000935	2616-64-0	Organic compounds	Organoheterocyclic compounds	Lactones	Gamma butyrolactones
Negative	L-d-1-Pyrroline-5-carboxylic acid	46	37.9	-5.65443	C5H7NO2	112.04	1.99845	--	--	--	--	--	--	--	--	--	--	--	--
Negative	7-Aminomethyl-7-carbaguanine	45.2	51.7	14.1317	C7H9N5O	200.058	1.99845	C16675	Folate biosynthesis(ko00790);;Metabolic pathways(ko01100)	--	--	--	--	HMDB0011690	--	Organic compounds	Organoheterocyclic compounds	Pyrrolopyrimidines	Pyrrolo[2,3-d]pyrimidines
Negative	Senecionine	48.4	61.3	3.92668	C18H25NO5	334.167	1.99845	C06176	Biosynthesis of secondary metabolites(ko01110)	--	--	--	--	HMDB0242680	--	Organic compounds	Phenylpropanoids and polyketides	Macrolides and analogues	--
Negative	1-Oxa-2-oxo-3-hydroxycycloheptane	40	32.2	-11.1797	C6H10O3	319.095	2.00558	C12314	Microbial metabolism in diverse environments(ko01120)	--	--	--	--	--	--	--	--	--	--
Negative	2-Deoxy-scyllo-inosamine	43.4	42.4	9.36672	C6H13NO4	198.076	2.00558	C17580	Neomycin, kanamycin and gentamicin biosynthesis(ko00524);;Biosynthesis of secondary metabolites(ko01110)	--	--	--	--	--	--	--	--	--	--
Negative	N-acetyl-D-methionine	45.6	42.6	-1.54359	C7H13NO3S	190.054	2.00558	--	--	--	--	--	--	--	--	--	--	--	--
Negative	(S)-2,3,4,5-Tetrahydropyridine-2-carboxylate	45.8	42.4	-9.0701	C6H9NO2	253.117	2.01272	C00450	Lysine degradation(ko00310);;Metabolic pathways(ko01100);;Biosynthesis of secondary metabolites(ko01110);;Microbial metabolism in diverse environments(ko01120)	--	--	--	--	HMDB0012130	73980-78-6	Organic compounds	Organic acids and derivatives	Carboxylic acids and derivatives	Amino acids, peptides, and analogues
Negative	Cephamycin C	44.1	61.9	-0.651009	C16H22N4O9S	445.103	2.00558	C06566	Penicillin and cephalosporin biosynthesis(ko00311);;Metabolic pathways(ko01100);;Biosynthesis of secondary metabolites(ko01110)	--	--	--	--	HMDB0249812	--	Organic compounds	Organoheterocyclic compounds	Lactams	Beta lactams
Negative	Nicotinamide-beta-riboside	42.9	57.1	-36.4255	C11H15N2O5+	290.058	2.01998	C03150	Nicotinate and nicotinamide metabolism(ko00760);;Metabolic pathways(ko01100)	--	--	--	--	HMDB0000855	1341-23-7	Organic compounds	Organic oxygen compounds	Organooxygen compounds	Carbohydrates and carbohydrate conjugates
Negative	4-Hydroxycinnamic acid	44.4	23.9	-0.152777	C9H8O3	209.046	2.03465	C00811	Ubiquinone and other terpenoid-quinone biosynthesis(ko00130);;Tyrosine metabolism(ko00350);;Metabolic pathways(ko01100);;Biosynthesis of secondary metabolites(ko01110);;Degradation of aromatic compounds(ko01220)	--	--	--	--	HMDB0002035	501-98-4	Organic compounds	Phenylpropanoids and polyketides	Cinnamic acids and derivatives	Hydroxycinnamic acids and derivatives
Negative	Gentisic acid	42	16.6	-4.34164	C7H6O4	153.019	2.04205	C00628	Tyrosine metabolism(ko00350);;Benzoate degradation(ko00362);;Naphthalene degradation(ko00626);;Metabolic pathways(ko01100);;Microbial metabolism in diverse environments(ko01120)	--	--	--	--	HMDB0000152	490-79-9	Organic compounds	Benzenoids	Benzene and substituted derivatives	Benzoic acids and derivatives
Negative	Mitomycin	45.7	67.6	3.38643	C15H18N4O5	355.104	2.04205	C06681	--	--	--	--	--	HMDB0014450	1950-07-07	Organic compounds	Organoheterocyclic compounds	Indoles and derivatives	Indolequinones
Negative	2-Aminophenol	42.7	25.2	-4.17914	C6H7NO	108.045	2.05645	C01987	Tryptophan metabolism(ko00380);;Aminobenzoate degradation(ko00627);;Metabolic pathways(ko01100);;Microbial metabolism in diverse environments(ko01120)	--	--	--	--	--	--	--	--	--	--
Negative	4-Hydroxybenzoic acid	40.5	8.42	0.627593	C7H6O3	183.03	2.0773	C00156	Ubiquinone and other terpenoid-quinone biosynthesis(ko00130);;Benzoate degradation(ko00362);;Bisphenol degradation(ko00363);;Toluene degradation(ko00623);;Aminobenzoate degradation(ko00627);;Folate biosynthesis(ko00790);;Metabolic pathways(ko01100);;Biosynthesis of secondary metabolites(ko01110);;Microbial metabolism in diverse environments(ko01120);;Degradation of aromatic compounds(ko01220);;Bi…	--	--	--	--	HMDB0000500	99-96-7	Organic compounds	Benzenoids	Benzene and substituted derivatives	Benzoic acids and derivatives
Negative	2-methoxyphenol	40.9	19.3	-6.04153	C7H8O2	123.044	2.10623	C01502	Aminobenzoate degradation(ko00627);;Microbial metabolism in diverse environments(ko01120)	--	--	--	--	HMDB0001398	1990-05-01	Organic compounds	Benzenoids	Phenols	Methoxyphenols
Negative	3,4-Dihydroxyphenyl ethanol	41.3	16.1	-5.47283	C8H10O3	153.055	2.10623	--	--	--	--	--	--	--	--	--	--	--	--
Negative	Rifamycin W	50.6	94.3	39.7658	C35H45NO11	700.324	2.10623	C12247	Biosynthesis of ansamycins(ko01051);;Biosynthesis of secondary metabolites(ko01110)	LMPK05000008	Polyketides [PK]	Ansamycins and related polyketides [PK05]	--	--	--	--	--	--	--
Negative	Nogalamycin	42.5	84.8	18.1849	C39H49NO16	822.289	2.12062	C18633	Biosynthesis of type II polyketide products(ko01057);;Biosynthesis of secondary metabolites(ko01110)	--	--	--	--	--	--	--	--	--	--
Negative	O-acetylcarnitinium	40.9	29.1	-3.38094	C9H18NO4+	249.121	2.14278	--	--	--	--	--	--	--	--	--	--	--	--
Negative	N-Cyclopropylammelide	41.1	44.1	-36.029	C6H8N4O2	189.033	2.15005	C14149	Atrazine degradation(ko00791);;Microbial metabolism in diverse environments(ko01120)	--	--	--	--	--	--	--	--	--	--
Negative	Dihydrostreptomycin 6-phosphate	41.6	74.9	-45.0879	C21H42N7O15P	684.192	2.15005	C01221	Streptomycin biosynthesis(ko00521);;Metabolic pathways(ko01100);;Biosynthesis of secondary metabolites(ko01110)	--	--	--	--	--	--	--	--	--	--
Negative	(13Z,16Z)-Docosadienoyl-CoA	43.1	32.7	7.55443	C43H74N7O17P3S	1106.39	2.15732	C16645	Biosynthesis of unsaturated fatty acids(ko01040);;Fatty acid metabolism(ko01212)	--	--	--	--	HMDB0062220	--	Organic compounds	Organic nitrogen compounds	Organonitrogen compounds	Amines
Negative	Jadomycin B	41.6	67.3	-35.8492	C30H31NO9	594.178	2.16458	C12395	Biosynthesis of type II polyketide products(ko01057);;Biosynthesis of secondary metabolites(ko01110)	--	--	--	--	--	--	--	--	--	--
Negative	Docosa-4,7,10,13,16-pentaenoyl CoA	40.1	29.9	4.48603	C43H68N7O17P3S	1114.33	2.18627	--	--	--	--	--	--	HMDB0006513	30960-17-9	Organic compounds	Lipids and lipid-like molecules	Fatty Acyls	Fatty acyl thioesters
Negative	gabaculine	48.1	49	-4.45828	C7H9NO2	184.061	2.18627	C12110	--	--	--	--	--	HMDB0251519	--	Organic compounds	Organic acids and derivatives	Carboxylic acids and derivatives	Amino acids, peptides, and analogues
Negative	5-Hydroxyindoleacetate	43.6	30.4	2.98914	C10H9NO3	236.057	2.1934	C05635	Tryptophan metabolism(ko00380);;Metabolic pathways(ko01100)	--	--	--	--	HMDB0000763	54-16-0	Organic compounds	Organoheterocyclic compounds	Indoles and derivatives	Indolyl carboxylic acids and derivatives
Negative	3',5'-Cyclic diGMP	40.9	39.2	-17.7881	C20H24N10O14P2	711.057	0.537267	C16463	Two-component system(ko02020);;Quorum sensing(ko02024);;Biofilm formation - Pseudomonas aeruginosa(ko02025);;Biofilm formation - Escherichia coli(ko02026);;Cell cycle - Caulobacter(ko04112);;Biofilm formation - Vibrio cholerae(ko05111)	--	--	--	--	--	--	--	--	--	--
Negative	5-(N-Methyl-4,5-dihydro-1H-pyrrol-2-yl)pyridin-2-ol	50.4	64.9	-2.41013	C10H12N2O	221.093	2.20793	C21075	Nicotinate and nicotinamide metabolism(ko00760);;Metabolic pathways(ko01100);;Microbial metabolism in diverse environments(ko01120)	--	--	--	--	--	--	--	--	--	--
Negative	Abscisic aldehyde	44.3	54.5	29.2791	C15H20O3	293.147	2.20793	C13455	Carotenoid biosynthesis(ko00906);;Metabolic pathways(ko01100);;Biosynthesis of secondary metabolites(ko01110)	LMPR0103050004	Prenol Lipids [PR]	Isoprenoids [PR01]	C15 isoprenoids (sesquiterpenes) [PR0103]	HMDB0303940	--	Organic compounds	Lipids and lipid-like molecules	Prenol lipids	Sesquiterpenoids
Negative	Tryptamine	45	37.6	-5.02793	C10H12N2	159.092	2.2152	C00398	Tryptophan metabolism(ko00380);;Indole alkaloid biosynthesis(ko00901);;Metabolic pathways(ko01100);;Biosynthesis of secondary metabolites(ko01110)	--	--	--	--	HMDB0000303	61-54-1	Organic compounds	Organoheterocyclic compounds	Indoles and derivatives	Tryptamines and derivatives
Negative	Actinidine	40.2	12.9	-6.41063	C10H13N	192.102	2.22247	C09910	Biosynthesis of secondary metabolites(ko01110)	--	--	--	--	HMDB0030346	524-03-8	Organic compounds	Organoheterocyclic compounds	Pyridines and derivatives	Methylpyridines
Negative	dihydro-UDP-N-acetylmuramate	42.9	48.5	-15.2718	C20H30N3O19P2-3	713.054	0.537267	--	--	--	--	--	--	--	--	--	--	--	--
Negative	(E)-2-Methylbutanal oxime	40	11.7	-5.09662	C5H11NO	100.076	2.22962	C19491	Cyanoamino acid metabolism(ko00460);;Biosynthesis of secondary metabolites(ko01110);;2-Oxocarboxylic acid metabolism(ko01210)	--	--	--	--	--	--	--	--	--	--
Negative	Linoleoyl-CoA	43.1	47	-5.00628	C39H66N7O17P3S	1074.34	2.24388	C02050	Biosynthesis of unsaturated fatty acids(ko01040);;Metabolic pathways(ko01100);;Fatty acid metabolism(ko01212)	LMFA07050343	Fatty Acyls [FA]	Fatty esters [FA07]	Fatty acyl CoAs [FA0705]	HMDB0001064	6709-57-5	Organic compounds	Lipids and lipid-like molecules	Fatty Acyls	Fatty acyl thioesters
Negative	Allysine	48.3	48.1	-5.4532	C6H11NO3	144.066	2.23675	C04076	Lysine biosynthesis(ko00300);;Lysine degradation(ko00310);;Metabolic pathways(ko01100);;Biosynthesis of secondary metabolites(ko01110);;Microbial metabolism in diverse environments(ko01120);;Biosynthesis of amino acids(ko01230)	--	--	--	--	HMDB0001263	6665-12-09	Organic compounds	Organic acids and derivatives	Carboxylic acids and derivatives	Amino acids, peptides, and analogues
Negative	Zeatin	48.5	49.1	1.34081	C10H13N5O	240.087	2.23675	C00371	Metabolic pathways(ko01100);;Biosynthesis of secondary metabolites(ko01110)	--	--	--	--	HMDB0012204	1637-39-4	Organic compounds	Organoheterocyclic compounds	Imidazopyrimidines	Purines and purine derivatives
Negative	Peonidin	47.2	44.2	1.25225	C16H13O6+	300.064	2.24388	C08726	--	LMPK12010006	Polyketides [PK]	Flavonoids [PK12]	Anthocyanidins [PK1201]	--	--	--	--	--	--
Negative	Xanthylic acid	44.7	25.6	-0.0691775	C10H13N4O9P	409.04	2.24388	C00655	Purine metabolism(ko00230);;Metabolic pathways(ko01100);;Biosynthesis of secondary metabolites(ko01110);;Nucleotide metabolism(ko01232)	--	--	--	--	HMDB0001554	523-98-8	Organic compounds	Nucleosides, nucleotides, and analogues	Purine nucleotides	Purine ribonucleotides
Negative	Nadolol	45.2	49.8	-20.8392	C17H27NO4	330.162	2.2583	--	--	--	--	--	--	HMDB0015334	42200-33-9	Organic compounds	Benzenoids	Tetralins	--
Negative	Precorrin 3B	41.1	31.4	0.811456	C43H50N4O17	939.316	2.2583	C06406	Porphyrin metabolism(ko00860);;Metabolic pathways(ko01100);;Biosynthesis of cofactors(ko01240)	--	--	--	--	--	--	--	--	--	--
Negative	5-Hydroxyconiferyl alcohol	48.8	76.1	-7.0348	C10H12O4	217.047	2.26543	C12205	Biosynthesis of secondary metabolites(ko01110)	--	--	--	--	HMDB0060398	--	Organic compounds	Benzenoids	Phenols	Methoxyphenols
Negative	N-Acetyl-L-2-amino-6-oxopimelate	45.6	36.2	2.45033	C9H13NO6	230.068	2.26543	C05539	Monobactam biosynthesis(ko00261);;Lysine biosynthesis(ko00300);;Metabolic pathways(ko01100);;Biosynthesis of secondary metabolites(ko01110);;Biosynthesis of amino acids(ko01230)	--	--	--	--	--	--	--	--	--	--
Negative	Clavulanic acid	48.5	51.7	-4.21401	C8H9NO5	244.045	2.26543	C06662	Clavulanic acid biosynthesis(ko00331);;Metabolic pathways(ko01100);;Biosynthesis of secondary metabolites(ko01110)	--	--	--	--	HMDB0014904	58001-44-8	Organic compounds	Organic acids and derivatives	Carboxylic acids and derivatives	Amino acids, peptides, and analogues
Negative	4-Methyl-2,4-bis-(p-hydroxyphenyl)pent-1-ene	40.5	25.8	-21.6624	C18H20O2	313.139	2.2727	C13625	Bisphenol degradation(ko00363);;Microbial metabolism in diverse environments(ko01120)	--	--	--	--	--	--	--	--	--	--
Negative	Pyridoxal (Vitamin B6)	45.5	40.7	10.6022	C8H9NO3	212.058	2.27985	--	--	--	--	--	--	--	--	--	--	--	--
Negative	Sulfamoxole	45	47.8	-14.1001	C11H13N3O3S	288.039	2.27985	--	--	--	--	--	--	HMDB0015688	729-99-7	Organic compounds	Benzenoids	Benzene and substituted derivatives	Benzenesulfonamides
Negative	p-Acetaminobenzaldehyde	40.6	15.7	-6.20237	C9H9NO2	162.055	2.29425	--	--	--	--	--	--	--	--	--	--	--	--
Negative	N(alpha)-Acetyl-L-2,4-diaminobutyrate	43.7	51.4	-28.0926	C6H12N2O3	181.055	2.29425	C19929	Glycine, serine and threonine metabolism(ko00260);;Metabolic pathways(ko01100);;Microbial metabolism in diverse environments(ko01120)	--	--	--	--	--	--	--	--	--	--
Negative	2-Chloro-L-phenylalanine	50.1	73.1	-3.31318	C9H10ClNO2	198.032	2.29425	--	--	--	--	--	--	--	--	--	--	--	--
Negative	Tyrosyl-Lysine	46.6	49.2	-9.89693	C15H23N3O4	308.159	2.29425	--	--	--	--	--	--	HMDB0029110	--	Organic compounds	Organic acids and derivatives	Carboxylic acids and derivatives	Amino acids, peptides, and analogues
Negative	Lys-Val-OH	43.7	27.5	-2.56954	C16H23N3O6	352.151	2.29425	--	--	--	--	--	--	--	--	--	--	--	--
Negative	5'-azido-5-deoxyuridine	44.3	61.7	-2.46357	C9H11N5O5	583.149	2.28712	--	--	--	--	--	--	--	--	--	--	--	--
Negative	Glucoiberverin	40.6	21.6	9.27081	C11H21NO9S3	813.076	2.28712	C08412	Biosynthesis of secondary metabolites(ko01110);;2-Oxocarboxylic acid metabolism(ko01210)	--	--	--	--	HMDB0304681	--	Organic compounds	Organic oxygen compounds	Organooxygen compounds	Carbohydrates and carbohydrate conjugates
Negative	UDP-2-acetamido-4-dehydro-2,6-dideoxyglucose	41.3	21.8	-6.40089	C17H25N3O16P2	634.065	2.30138	C04613	Amino sugar and nucleotide sugar metabolism(ko00520);;O-Antigen nucleotide sugar biosynthesis(ko00541);;Teichoic acid biosynthesis(ko00552);;Metabolic pathways(ko01100);;Biosynthesis of nucleotide sugars(ko01250)	--	--	--	--	--	--	--	--	--	--
Negative	phenylhydantoin	44.1	40.8	14.1312	C9H8N2O2	175.054	2.30853	--	--	--	--	--	--	--	--	--	--	--	--
Negative	Deoxynogalonate	40.7	46.1	-35.3157	C20H16O7	389.051	2.30853	C18629	Biosynthesis of type II polyketide products(ko01057);;Metabolic pathways(ko01100);;Biosynthesis of secondary metabolites(ko01110)	--	--	--	--	--	--	--	--	--	--
Negative	Staphyloferrin B	45.8	54.5	-13.2445	C16H24N4O11	469.113	2.30853	C22075	Biosynthesis of various other secondary metabolites(ko00997);;Metabolic pathways(ko01100);;Biosynthesis of secondary metabolites(ko01110)	--	--	--	--	--	--	--	--	--	--
Negative	dTDP-3-amino-2,3,6-trideoxy-4-keto-D-glucose	41.2	32.4	-14.947	C16H25N3O13P2	574.077	2.30853	C12318	Staurosporine biosynthesis(ko00404);;Polyketide sugar unit biosynthesis(ko00523);;Biosynthesis of vancomycin group antibiotics(ko01055);;Metabolic pathways(ko01100);;Biosynthesis of secondary metabolites(ko01110);;Biosynthesis of nucleotide sugars(ko01250)	--	--	--	--	--	--	--	--	--	--
Negative	5-Amino-6-(1-D-ribitylamino)uracil	41.2	47.5	16.3351	C9H16N4O6	275.104	2.33708	C04732	Methane metabolism(ko00680);;Riboflavin metabolism(ko00740);;Metabolic pathways(ko01100);;Biosynthesis of secondary metabolites(ko01110);;Microbial metabolism in diverse environments(ko01120);;Biosynthesis of cofactors(ko01240)	--	--	--	--	HMDB0011106	17014-74-3	Organic compounds	Organic oxygen compounds	Organooxygen compounds	Carbohydrates and carbohydrate conjugates
Negative	Malvidin	46.9	42	0.797274	C17H15O7+	330.075	2.35135	C08716	--	LMPK12010004	Polyketides [PK]	Flavonoids [PK12]	Anthocyanidins [PK1201]	--	--	--	--	--	--
Negative	5''-Phosphoribosylparomamine	41.1	80.7	38.5522	C17H34N3O14P	556.173	2.39418	C21260	Neomycin, kanamycin and gentamicin biosynthesis(ko00524);;Biosynthesis of secondary metabolites(ko01110)	--	--	--	--	--	--	--	--	--	--
Negative	2-Methyleneglutarate	41	22.7	12.4179	C6H8O4	165.019	2.40775	C02930	Nicotinate and nicotinamide metabolism(ko00760);;Microbial metabolism in diverse environments(ko01120)	--	--	--	--	HMDB0000422	617-62-9	Organic compounds	Lipids and lipid-like molecules	Fatty Acyls	Fatty acids and conjugates
Negative	HAEMATOMMIC ACID, ETHYL ESTER	42.9	25.9	4.83233	C11H12O5	223.062	2.40775	--	--	--	--	--	--	--	--	--	--	--	--
Negative	(S)-6-Hydroxynicotine	45.8	48.1	-9.46546	C10H14N2O	223.107	2.4149	C01056	Nicotinate and nicotinamide metabolism(ko00760);;Metabolic pathways(ko01100);;Microbial metabolism in diverse environments(ko01120)	--	--	--	--	--	--	--	--	--	--
Negative	Deacetylepithienamycin F	40.7	28.5	6.91644	C11H16N2O7S2	351.035	2.4149	C20816	Carbapenem biosynthesis(ko00332);;Biosynthesis of secondary metabolites(ko01110)	--	--	--	--	--	--	--	--	--	--
Negative	5-Methyl-H4SPT	45.7	68.9	15.1324	C36H54N7O19P	940.31	2.42203	C18799	Methane metabolism(ko00680);;Metabolic pathways(ko01100);;Microbial metabolism in diverse environments(ko01120);;Carbon metabolism(ko01200)	--	--	--	--	--	--	--	--	--	--
Negative	Macluroxanthone	45.4	63.9	-14.7017	C23H22O6	393.129	2.42917	--	--	--	--	--	--	--	--	--	--	--	--
Negative	Rifamycin W-hemiacetal	46.9	89.1	45.3193	C35H43NO11	688.283	2.42917	C14722	Biosynthesis of ansamycins(ko01051);;Biosynthesis of secondary metabolites(ko01110)	--	--	--	--	--	--	--	--	--	--
Negative	Chlortetracycline	41.7	70.3	25.77	C22H23ClN2O8	1015.27	2.43632	C06571	Tetracycline biosynthesis(ko00253);;Biosynthesis of type II polyketide products(ko01057);;Metabolic pathways(ko01100);;Biosynthesis of secondary metabolites(ko01110)	LMPK07000004	Polyketides [PK]	Linear tetracyclines [PK07]	--	HMDB0014401	992-21-2	Organic compounds	Phenylpropanoids and polyketides	Tetracyclines	--
Negative	3-Methylbutanoic acid	40.1	25.7	19.723	C5H10O2	123.045	2.44345	C08262	Biosynthesis of secondary metabolites(ko01110)	--	--	--	--	HMDB0000718	503-74-2	Organic compounds	Lipids and lipid-like molecules	Fatty Acyls	Fatty acids and conjugates
Negative	alpha-D-Sedoheptulopyranose 7-phosphate	41.3	18.7	1.38188	C7H15O10P	289.033	2.45058	C20956	Acarbose and validamycin biosynthesis(ko00525);;Metabolic pathways(ko01100);;Biosynthesis of secondary metabolites(ko01110)	--	--	--	--	HMDB0001068	89927-08-2	Organic compounds	Organic oxygen compounds	Organooxygen compounds	Carbohydrates and carbohydrate conjugates
Negative	5-Acetamidopentanoate	40.3	13.6	-4.20832	C7H13NO3	158.082	2.46487	C03087	Lysine degradation(ko00310);;Metabolic pathways(ko01100)	--	--	--	--	HMDB0012175	--	Organic compounds	Lipids and lipid-like molecules	Fatty Acyls	Fatty acids and conjugates
Negative	Premithramycin A2'	45.6	89.2	33.3729	C33H38O15	719.219	2.46487	C12385	Biosynthesis of type II polyketide products(ko01057);;Metabolic pathways(ko01100);;Biosynthesis of secondary metabolites(ko01110)	--	--	--	--	--	--	--	--	--	--
Negative	7-Hydroxy-2',4',5'-trimethoxyisoflavone	43.6	30.5	8.09555	C18H16O6	715.209	2.46487	C16188	Biosynthesis of secondary metabolites(ko01110)	LMPK12050089	Polyketides [PK]	Flavonoids [PK12]	Isoflavonoids [PK1205]	--	--	--	--	--	--
Negative	124-1	43.5	77.1	-48.107	C37H44O14	733.214	2.46487	C12409	Biosynthesis of type II polyketide products(ko01057);;Biosynthesis of secondary metabolites(ko01110)	--	--	--	--	--	--	--	--	--	--
Negative	S-Adenosyl-L-homocysteine	49.6	73.5	3.55819	C14H20N6O5S	813.244	2.46487	C00021	Cysteine and methionine metabolism(ko00270);;Metabolic pathways(ko01100);;Biosynthesis of amino acids(ko01230);;Biosynthesis of cofactors(ko01240)	--	--	--	--	HMDB0000939	979-92-0	Organic compounds	Organoheterocyclic compounds	Lactones	Gamma butyrolactones
Negative	5,10-Methenyltetrahydromethanopterin	44.3	70.7	-23.341	C31H44N6O16P+	832.235	2.46487	C04330	Methane metabolism(ko00680);;Metabolic pathways(ko01100);;Microbial metabolism in diverse environments(ko01120);;Carbon metabolism(ko01200)	--	--	--	--	--	--	--	--	--	--
Negative	Paclitaxel	43.2	83.8	-29.6033	C47H51NO14	898.277	2.46487	C07394	Diterpenoid biosynthesis(ko00904);;Metabolic pathways(ko01100);;Biosynthesis of secondary metabolites(ko01110)	LMPR0104390001	Prenol Lipids [PR]	Isoprenoids [PR01]	C20 isoprenoids (diterpenes) [PR0104]	HMDB0015360	33069-62-4	Organic compounds	Benzenoids	Benzene and substituted derivatives	Diphenylmethanes
Negative	2-Methylacetoacetyl-CoA	43.4	65.9	12.5579	C26H42N7O18P3S	910.161	2.45772	C03344	Valine, leucine and isoleucine degradation(ko00280);;Metabolic pathways(ko01100);;Biosynthesis of secondary metabolites(ko01110)	LMFA07050189	Fatty Acyls [FA]	Fatty esters [FA07]	Fatty acyl CoAs [FA0705]	HMDB0001157	6712-01-02	Organic compounds	Lipids and lipid-like molecules	Fatty Acyls	Fatty acyl thioesters
Negative	Perillyl-CoA	44.4	74.6	-41.3649	C31H48N7O17P3S	960.164	2.46487	C11929	Limonene and pinene degradation(ko00903);;Degradation of aromatic compounds(ko01220)	--	--	--	--	--	--	--	--	--	--
Negative	N-Acetyl-DL-methionine	42.3	21.1	-3.93031	C7H13NO3S	190.054	2.472	--	--	--	--	--	--	--	--	--	--	--	--
Negative	N5-Formyl-H4F	44.3	67.6	-17.7414	C20H23N7O7	991.313	2.472	--	--	--	--	--	--	--	--	--	--	--	--
Negative	Aquayamycin	44.5	80.6	5.24253	C25H26O10	1031.32	2.47913	C12412	Biosynthesis of type II polyketide products(ko01057);;Biosynthesis of secondary metabolites(ko01110)	--	--	--	--	--	--	--	--	--	--
Negative	4-Formylsalicylic acid	42.2	18.9	-3.81098	C8H6O4	165.019	2.48628	C14100	Naphthalene degradation(ko00626);;Microbial metabolism in diverse environments(ko01120)	--	--	--	--	--	--	--	--	--	--
Negative	Guanidinoproclavaminic acid	46.7	58.3	-19.5366	C9H16N4O4	243.105	2.48628	C06657	Clavulanic acid biosynthesis(ko00331);;Metabolic pathways(ko01100);;Biosynthesis of secondary metabolites(ko01110)	--	--	--	--	--	--	--	--	--	--
Negative	2-amino-6-(hydroxymethyl)-7,8-dihydropteridin-4-ol	43.7	45.2	20.9385	C7H9N5O2	230.049	2.50055	--	--	--	--	--	--	--	--	--	--	--	--
Negative	Pantothenic acid	46.9	55	-6.56888	C9H17NO5	240.084	2.50055	C00864	beta-Alanine metabolism(ko00410);;Pantothenate and CoA biosynthesis(ko00770);;Metabolic pathways(ko01100);;Biosynthesis of secondary metabolites(ko01110);;Biosynthesis of cofactors(ko01240)	--	--	--	--	HMDB0000210	79-83-4	Organic compounds	Organic oxygen compounds	Organooxygen compounds	Alcohols and polyols
Negative	Melatonin	42.4	34.5	10.9996	C13H16N2O2	277.122	2.50055	C01598	Tryptophan metabolism(ko00380);;Metabolic pathways(ko01100);;Biosynthesis of secondary metabolites(ko01110)	--	--	--	--	HMDB0001389	73-31-4	Organic compounds	Organoheterocyclic compounds	Indoles and derivatives	Indoles
Negative	Dehydrohistidyltryptophyldiketopiperazine	42.6	39.2	-9.02877	C17H15N5O2	366.118	2.50055	C22164	Staurosporine biosynthesis(ko00404);;Biosynthesis of secondary metabolites(ko01110)	--	--	--	--	--	--	--	--	--	--
Negative	5'-Methylthioadenosine	42.8	68.8	5.63844	C11H15N5O3S	653.196	2.50055	C00170	Cysteine and methionine metabolism(ko00270);;Metabolic pathways(ko01100)	--	--	--	--	HMDB0001173	2457-80-9	Organic compounds	Nucleosides, nucleotides, and analogues	5'-deoxyribonucleosides	5'-deoxy-5'-thionucleosides
Negative	Bilirubin diglucuronide	48.3	67.9	5.97504	C45H52N4O18	971.303	2.50055	--	--	--	--	--	--	HMDB0003325	17459-92-6	Organic compounds	Organoheterocyclic compounds	Tetrapyrroles and derivatives	Bilirubins
Negative	L-Acetylcarnitine	43.3	25.6	-1.73566	C9H17NO4	224.09	2.5077	--	--	LMFA07070050	Fatty Acyls [FA]	Fatty esters [FA07]	Fatty acyl carnitines [FA0707]	HMDB0000201	3040-38-8	Organic compounds	Lipids and lipid-like molecules	Fatty Acyls	Fatty acid esters
Negative	2'-Deoxy-5-hydroxymethylcytidine-5'-diphosphate	40.9	19.9	7.67079	C10H17N3O11P2	452.006	2.5077	C11038	Pyrimidine metabolism(ko00240)	--	--	--	--	--	--	--	--	--	--
Negative	2-aminogalactopyranose	45.7	57.4	24.0915	C6H14NO5+	201.066	2.52197	--	--	--	--	--	--	--	--	--	--	--	--
Negative	Fumiquinazoline F-indoline-2',3'-diol	49.6	66.3	3.27291	C21H20N4O4	437.148	2.52197	C22146	Biosynthesis of various other secondary metabolites(ko00997);;Metabolic pathways(ko01100);;Biosynthesis of secondary metabolites(ko01110)	--	--	--	--	--	--	--	--	--	--
Negative	Icosenoyl-CoA	40.4	51.7	27.0233	C41H72N7O17P3S	1094.39	2.54352	C16530	Biosynthesis of unsaturated fatty acids(ko01040);;Fatty acid metabolism(ko01212)	LMFA07050093	Fatty Acyls [FA]	Fatty esters [FA07]	Fatty acyl CoAs [FA0705]	--	--	--	--	--	--
Negative	3-Fluorocyclohexadiene-cis,cis-1,2-diol-1-carboxylate	41.8	24.9	7.00767	C7H7FO4	173.027	2.53638	C16478	Fluorobenzoate degradation(ko00364);;Microbial metabolism in diverse environments(ko01120)	--	--	--	--	--	--	--	--	--	--
Negative	Arginyl-Serine	48.6	56.2	-2.80219	C13H15N3O3	260.103	2.53638	--	--	--	--	--	--	HMDB0028718	70921-62-9	Organic compounds	Organic acids and derivatives	Carboxylic acids and derivatives	Amino acids, peptides, and analogues
Negative	Ethyl-2-butenoate	44	25.9	-2.60831	C6H9O2-	271.118	2.5578	--	--	--	--	--	--	--	--	--	--	--	--
Negative	Precorrin 4	54.8	80	0.4515	C44H52N4O17	929.308	2.57207	C06407	Porphyrin metabolism(ko00860);;Metabolic pathways(ko01100);;Biosynthesis of cofactors(ko01240)	--	--	--	--	--	--	--	--	--	--
Negative	Tetrahydrosarcinapterin	49.9	75.5	1.86433	C35H52N7O19P	950.305	2.57207	C18802	Methane metabolism(ko00680);;Folate biosynthesis(ko00790);;Metabolic pathways(ko01100);;Microbial metabolism in diverse environments(ko01120);;Carbon metabolism(ko01200);;Biosynthesis of cofactors(ko01240)	--	--	--	--	--	--	--	--	--	--
Negative	9-[6(RS)-C-carboxamido-5,6,7-trideoxy-beta-D-ribo-octofuranosyl]-9H-purin-6-amine	45.9	62.7	-32.1393	C14H20N6O5	373.113	2.57948	--	--	--	--	--	--	--	--	--	--	--	--
Negative	2'-Deoxyuridine	44.9	72.6	-6.78053	C9H12N2O5	501.144	2.57948	C00526	Pyrimidine metabolism(ko00240);;Metabolic pathways(ko01100);;Nucleotide metabolism(ko01232);;ABC transporters(ko02010)	--	--	--	--	HMDB0000012	951-78-0	Organic compounds	Nucleosides, nucleotides, and analogues	Pyrimidine nucleosides	Pyrimidine 2'-deoxyribonucleosides
Negative	Gln-KPA	46.1	59.4	5.22553	C16H24N7O8P	945.282	2.57948	--	--	--	--	--	--	--	--	--	--	--	--
Negative	epsilon-Captrolactone	50.2	56.7	-5.33785	C6H10O2	113.06	2.58662	--	--	--	--	--	--	--	--	--	--	--	--
Negative	Creatine	48.2	75.5	-32.5979	C4H9N3O2	130.058	2.58662	C00300	Glycine, serine and threonine metabolism(ko00260);;Arginine and proline metabolism(ko00330);;Metabolic pathways(ko01100)	--	--	--	--	HMDB0000064	57-00-1	Organic compounds	Organic acids and derivatives	Carboxylic acids and derivatives	Amino acids, peptides, and analogues
Negative	Succinylacetone	52.1	67.2	-4.59163	C7H10O4	157.05	2.58662	--	--	--	--	--	--	HMDB0000635	51568-18-4	Organic compounds	Organic acids and derivatives	Keto acids and derivatives	Medium-chain keto acids and derivatives
Negative	N-Succinyl-2-L-amino-6-oxoheptanedioate	42	48.1	32.686	C11H15NO8	324.059	2.59375	C04462	Lysine biosynthesis(ko00300);;Metabolic pathways(ko01100);;Microbial metabolism in diverse environments(ko01120);;Biosynthesis of amino acids(ko01230)	--	--	--	--	HMDB0012266	--	Organic compounds	Organic acids and derivatives	Carboxylic acids and derivatives	Amino acids, peptides, and analogues
Negative	N,N'-Diformyldityrosine	40.8	35.4	-14.356	C20H20N2O8	437.091	2.59375	--	--	--	--	--	--	--	--	--	--	--	--
Negative	Flavine mononucleotide (FMN)	41.8	15.1	0.0538922	C17H21N4O9P	455.097	2.59375	--	--	--	--	--	--	--	--	--	--	--	--
Negative	3-methyl-2-butanone	46.5	41.3	-5.23762	C5H10O	85.0654	2.58662	--	--	--	--	--	--	--	--	--	--	--	--
Negative	Northienamycin	45.6	37.9	1.46212	C10H14N2O4S	257.061	2.60817	C17369	Carbapenem biosynthesis(ko00332)	--	--	--	--	--	--	--	--	--	--
Negative	Caffeic aldehyde	42.9	22	1.11764	C9H8O3	163.04	2.6153	C10945	Biosynthesis of secondary metabolites(ko01110)	--	--	--	--	--	--	--	--	--	--
Negative	D-cycloserine	44	32.8	1.58756	C3H6N2O2	203.079	2.62958	C08057	Biosynthesis of various antibiotics(ko00998);;Metabolic pathways(ko01100);;Biosynthesis of secondary metabolites(ko01110)	--	--	--	--	HMDB0014405	68-41-7	Organic compounds	Organoheterocyclic compounds	Azolines	Isoxazolines
Negative	N-acetylmuramate(beta-methyl)-L-alanyl-D-glutamate	46.4	82.3	2.64709	C20H31N3O12-2	540.162	2.62958	--	--	--	--	--	--	--	--	--	--	--	--
Negative	3''-Deamino-3''-hydroxykanamycin B	45.3	44.8	-7.34512	C18H36N4O11	1027.48	2.64385	C21254	Neomycin, kanamycin and gentamicin biosynthesis(ko00524)	--	--	--	--	--	--	--	--	--	--
Negative	2-Pyridylacetic acid	40.5	14.5	-3.53717	C7H7NO2	136.04	2.64385	--	--	--	--	--	--	HMDB0060722	--	Organic compounds	Organoheterocyclic compounds	Pyridines and derivatives	--
Negative	5,6-Dihydroxyindole	44.7	36.3	-7.92979	C8H7NO2	148.039	2.63672	C05578	Tyrosine metabolism(ko00350);;Metabolic pathways(ko01100)	--	--	--	--	HMDB0004058	3131-52-0	Organic compounds	Organoheterocyclic compounds	Indoles and derivatives	Hydroxyindoles
Negative	Tetrahydrodipicolinate	44.5	31.8	6.70407	C7H9NO4	192.029	2.63672	--	--	--	--	--	--	HMDB0012289	4226-22-6	Organic compounds	Organic acids and derivatives	Carboxylic acids and derivatives	Amino acids, peptides, and analogues
Negative	Mimosine	45.1	63.4	-39.0732	C8H10N2O4	219.031	2.64385	--	--	--	--	--	--	HMDB0015188	500-44-7	Organic compounds	Organic acids and derivatives	Carboxylic acids and derivatives	Amino acids, peptides, and analogues
Negative	L-Aspartate 4-semialdehyde	41.8	14.8	1.15648	C4H7NO3	116.035	2.65813	C00441	Glycine, serine and threonine metabolism(ko00260);;Monobactam biosynthesis(ko00261);;Cysteine and methionine metabolism(ko00270);;Lysine biosynthesis(ko00300);;Arginine and proline metabolism(ko00330);;Phenylalanine, tyrosine and tryptophan biosynthesis(ko00400);;Biosynthesis of various other secondary metabolites(ko00997);;Biosynthesis of various antibiotics(ko00998);;Metabolic pathways(ko01100)…	--	--	--	--	--	--	--	--	--	--
Negative	D-Phenylalanine	42.9	27.6	-7.03992	C9H11NO2	164.071	2.65813	C02265	Phenylalanine metabolism(ko00360);;D-Amino acid metabolism(ko00470);;Metabolic pathways(ko01100)	--	--	--	--	HMDB0250791	--	Organic compounds	Organic acids and derivatives	Carboxylic acids and derivatives	Amino acids, peptides, and analogues
Negative	3-[(3aS,4S,7aS)-7a-Methyl-1,5-dioxo-octahydro-1H-inden-4-yl]propanoate	43.2	69.8	49.7027	C13H18O4	259.107	2.6724	C20199	Steroid degradation(ko00984);;Metabolic pathways(ko01100);;Microbial metabolism in diverse environments(ko01120);;Degradation of aromatic compounds(ko01220)	--	--	--	--	--	--	--	--	--	--
Negative	Crocetin	44.8	34.9	2.55097	C20H24O4	349.143	2.6724	C08588	Biosynthesis of various plant secondary metabolites(ko00999);;Metabolic pathways(ko01100);;Biosynthesis of secondary metabolites(ko01110)	LMPR0104010020	Prenol Lipids [PR]	Isoprenoids [PR01]	C20 isoprenoids (diterpenes) [PR0104]	HMDB0250540	--	Organic compounds	Lipids and lipid-like molecules	Prenol lipids	Diterpenoids
Negative	5'-n-propylthioadenosine	42.6	37.2	14.0891	C13H19N5O3S	370.124	2.67972	--	--	--	--	--	--	--	--	--	--	--	--
Negative	(13S,14R)-1,13-Dihydroxy-N-methylcanadine	46.8	39.9	-0.694467	C21H24NO6+	385.153	2.694	C21587	Metabolic pathways(ko01100);;Biosynthesis of secondary metabolites(ko01110)	--	--	--	--	--	--	--	--	--	--
Negative	Avermectin B1b	43.6	64.5	-46.2491	C47H70O14	879.412	2.68685	C11967	Biosynthesis of 12-, 14- and 16-membered macrolides(ko00522);;Metabolic pathways(ko01100);;Biosynthesis of secondary metabolites(ko01110)	LMPK04000020	Polyketides [PK]	Macrolides and lactone polyketides [PK04]	--	--	--	--	--	--	--
Negative	Triethanolamine	41.5	20.6	10.4297	C6H15NO3	170.081	2.70113	C06771	Glycerophospholipid metabolism(ko00564)	--	--	--	--	HMDB0032538	102-71-6	Organic compounds	Organic nitrogen compounds	Organonitrogen compounds	Amines
Negative	methyl-1,4-benzoquinone	44	33.3	-4.72268	C7H6O2	121.029	2.72255	--	--	--	--	--	--	--	--	--	--	--	--
Negative	9alpha-Hydroxyandrosta-1,4-diene-3,17-dione	47.3	52.2	-4.29995	C19H24O3	335.141	2.72255	C14909	Steroid degradation(ko00984);;Metabolic pathways(ko01100);;Microbial metabolism in diverse environments(ko01120)	--	--	--	--	--	--	--	--	--	--
Negative	Pyridoxamine	41.1	21.3	8.39693	C8H12N2O2	189.066	2.7504	C00534	Vitamin B6 metabolism(ko00750);;Metabolic pathways(ko01100);;Microbial metabolism in diverse environments(ko01120)	--	--	--	--	HMDB0001431	85-87-0	Organic compounds	Organoheterocyclic compounds	Pyridines and derivatives	Pyridoxamines
Negative	Dolichotheline	40.1	19.6	-16.0748	C10H17N3O	230.103	2.77182	C16696	Biosynthesis of secondary metabolites(ko01110)	--	--	--	--	--	--	--	--	--	--
Negative	N-Hydroxy-L-tyrosine	43.5	35.7	-5.42398	C9H11NO4	393.128	2.77182	C03004	Cyanoamino acid metabolism(ko00460);;Metabolic pathways(ko01100);;Biosynthesis of secondary metabolites(ko01110)	--	--	--	--	HMDB0038750	64448-49-3	Organic compounds	Organic acids and derivatives	Carboxylic acids and derivatives	Amino acids, peptides, and analogues
Negative	ISOEUGENITOL	43.8	30.7	-4.97352	C11H10O4	205.05	2.79322	--	--	--	--	--	--	HMDB0029472	479-06-1	Organic compounds	Organoheterocyclic compounds	Benzopyrans	1-benzopyrans
Negative	Sinapyl aldehyde	41.2	13.2	-3.4291	C11H12O4	207.066	2.78608	--	--	--	--	--	--	--	--	--	--	--	--
Negative	2-Hydroxy-7-hydroxymethylchromene-2-carboxylate	45.2	34.6	-1.22422	C11H10O5	221.045	2.79322	C14106	Naphthalene degradation(ko00626);;Microbial metabolism in diverse environments(ko01120)	--	--	--	--	--	--	--	--	--	--
Negative	Tryptophyl-Asparagine	45.6	69.2	-19.2448	C15H18N4O4	363.125	2.8075	--	--	--	--	--	--	HMDB0029078	--	Organic compounds	Organic acids and derivatives	Carboxylic acids and derivatives	Amino acids, peptides, and analogues
Negative	Benzonitrile	46.1	44.7	-2.01842	C7H5N	124.017	2.82178	C09814	Aminobenzoate degradation(ko00627);;Microbial metabolism in diverse environments(ko01120)	--	--	--	--	--	--	--	--	--	--
Negative	4-ACETOXYPHENOL	52.1	68.6	-4.84566	C8H8O3	151.039	2.82178	--	--	--	--	--	--	HMDB0060390	--	Organic compounds	Benzenoids	Phenol esters	--
Negative	Hydroquinone	61.9	94.9	-7.13108	C6H6O2	109.029	2.82892	C00530	Tyrosine metabolism(ko00350);;Chlorocyclohexane and chlorobenzene degradation(ko00361);;Benzoate degradation(ko00362);;Bisphenol degradation(ko00363);;Aminobenzoate degradation(ko00627);;Metabolic pathways(ko01100);;Microbial metabolism in diverse environments(ko01120)	--	--	--	--	HMDB0002434	123-31-9	Organic compounds	Benzenoids	Phenols	Benzenediols
Negative	Benzaldehyde-cyanohydrin	44.6	37.2	-3.44837	C8H7NO	178.051	2.82892	--	--	--	--	--	--	--	--	--	--	--	--
Negative	CDP-DG(16:0/18:0)	49.8	69.4	15.2841	C46H85N3O15P2	1016.53	2.8432	--	--	LMGP13010005	Glycerophospholipids [GP]	CDP-Glycerols [GP13]	CDP-diacylglycerols [GP1301]	HMDB0006969	--	Organic compounds	Lipids and lipid-like molecules	Glycerophospholipids	CDP-glycerols
Negative	4-Ethyl-2,5-dimethyloxazole	41.3	16.4	-5.77709	C7H11NO	170.082	2.8432	--	--	--	--	--	--	HMDB0037866	30408-61-8	Organic compounds	Organoheterocyclic compounds	Azoles	Oxazoles
Negative	L-Homophenylalanine	48.7	52	-6.20953	C10H13NO2	224.092	2.83605	C17235	Phenylalanine, tyrosine and tryptophan biosynthesis(ko00400);;Metabolic pathways(ko01100);;Biosynthesis of secondary metabolites(ko01110);;2-Oxocarboxylic acid metabolism(ko01210)	--	--	--	--	--	--	--	--	--	--
Negative	L-Adrenaline	46.8	42.8	-5.5762	C9H13NO3	228.087	2.83605	C00788	Tyrosine metabolism(ko00350);;Metabolic pathways(ko01100);;Two-component system(ko02020);;Quorum sensing(ko02024)	--	--	--	--	HMDB0000068	51-43-4	Organic compounds	Benzenoids	Phenols	Benzenediols
Negative	Prolyl-Tyrosine	46.7	54.8	3.31316	C14H18N2O4	277.12	2.85033	--	--	--	--	--	--	HMDB0029029	--	Organic compounds	Organic acids and derivatives	Carboxylic acids and derivatives	Amino acids, peptides, and analogues
Negative	Phenylethylamine	41.5	14.6	-5.14469	C8H11N	166.087	2.8646	C05332	Phenylalanine metabolism(ko00360);;Metabolic pathways(ko01100)	--	--	--	--	HMDB0012275	64-04-0	Organic compounds	Benzenoids	Benzene and substituted derivatives	Phenethylamines
Negative	(2-Naphthyl)methanol	40.6	8.6	-2.96847	C11H10O	203.071	2.87888	C02909	Naphthalene degradation(ko00626);;Microbial metabolism in diverse environments(ko01120);;Degradation of aromatic compounds(ko01220)	--	--	--	--	HMDB0060303	--	Organic compounds	Benzenoids	Naphthalenes	--
Negative	3,6-Dihydronicotinic acid	46.9	41.1	-5.32678	C6H7NO2	124.04	2.88602	C16671	Biosynthesis of secondary metabolites(ko01110)	--	--	--	--	--	--	--	--	--	--
Negative	N-Acetylornithine	45.3	38.6	-5.55298	C7H14N2O3	173.092	2.89317	C00437	Arginine biosynthesis(ko00220);;Metabolic pathways(ko01100);;Biosynthesis of secondary metabolites(ko01110);;2-Oxocarboxylic acid metabolism(ko01210);;Biosynthesis of amino acids(ko01230)	--	--	--	--	HMDB0003357	6205-08-09	Organic compounds	Organic acids and derivatives	Carboxylic acids and derivatives	Amino acids, peptides, and analogues
Negative	6-Maleimidocaproic acid	40.8	10.7	-3.46287	C10H13NO4	210.076	2.88602	--	--	--	--	--	--	--	--	--	--	--	--
Negative	Dihydrophloroglucinol	50.3	68.4	2.38944	C6H8O3	255.088	2.89317	C06719	Aminobenzoate degradation(ko00627);;Microbial metabolism in diverse environments(ko01120)	--	--	--	--	--	--	--	--	--	--
Negative	Scopolamine	45.4	53.7	15.1073	C17H21NO4	302.144	2.89317	C01851	Metabolic pathways(ko01100);;Biosynthesis of secondary metabolites(ko01110)	--	--	--	--	HMDB0003573	51-34-3	Organic compounds	Organic acids and derivatives	Hydroxy acids and derivatives	Beta hydroxy acids and derivatives
Negative	(-)-Riboflavin	65.9	85.2	-6.32281	C17H20N4O6	375.129	2.89317	--	--	--	--	--	--	HMDB0000244	83-88-5	Organic compounds	Organoheterocyclic compounds	Pteridines and derivatives	Alloxazines and isoalloxazines
Negative	5,10-Methylenetetrahydromethanopterin	41.1	42.4	-8.40238	C31H45N6O16P	787.249	2.89317	C04377	Methane metabolism(ko00680);;Metabolic pathways(ko01100);;Microbial metabolism in diverse environments(ko01120);;Carbon metabolism(ko01200)	--	--	--	--	HMDB0060401	--	Organic compounds	Nucleosides, nucleotides, and analogues	Pyrimidine nucleosides	--
Negative	isopropyl beta-D-galactopyranoside	44.7	60.5	-40.5929	C9H18O6	243.076	2.9003	--	--	--	--	--	--	--	--	--	--	--	--
Negative	SN-38	49.3	68.2	-14.011	C22H20N2O5	413.106	2.9003	C11173	Drug metabolism - other enzymes(ko00983)	--	--	--	--	HMDB0060510	--	Organic compounds	Alkaloids and derivatives	Camptothecins	--
Negative	(1R,10aS)-1,4,10,10a-Tetrahydrophenazine-1-carboxylate	48.4	51.7	-2.28025	C13H12N2O2	249.086	2.90743	C21411	Phenazine biosynthesis(ko00405);;Metabolic pathways(ko01100);;Biosynthesis of secondary metabolites(ko01110)	--	--	--	--	--	--	--	--	--	--
Negative	N1-Acetyl-tabtoxinine-beta-lactam	41.7	37.2	8.59089	C9H14N2O5	505.183	2.90743	C20921	Monobactam biosynthesis(ko00261);;Biosynthesis of secondary metabolites(ko01110)	--	--	--	--	--	--	--	--	--	--
Negative	PS(16:0/16:1(9Z))	42.3	49.3	24.1035	C38H72NO10P	754.482	2.91457	--	--	LMGP03010909	Glycerophospholipids [GP]	Glycerophosphoserines [GP03]	Diacylglycerophosphoserines [GP0301]	HMDB0012355	--	Organic compounds	Lipids and lipid-like molecules	Glycerophospholipids	Glycerophosphoserines
Negative	Pteridine	41.8	15.8	3.51619	C6H4N4	153.019	2.92172	C07581	--	--	--	--	--	HMDB0256912	--	Organic compounds	Organoheterocyclic compounds	Pteridines and derivatives	--
Negative	S-(2-aminoethyl)-L-cysteine	43.8	33	-7.97819	C5H13N2O2S+	200.038	2.94313	--	--	--	--	--	--	HMDB0033518	2936-69-8	Organic compounds	Organic acids and derivatives	Carboxylic acids and derivatives	Amino acids, peptides, and analogues
Negative	O-beta-D-Glucosylzeatin	51.1	85.3	-24.4262	C16H23N5O6	416.125	2.94313	C03423	Biosynthesis of secondary metabolites(ko01110)	--	--	--	--	HMDB0302640	--	Organic compounds	Lipids and lipid-like molecules	Fatty Acyls	Fatty acyl glycosides
Negative	Delphinidin 3-O-glucoside	41.9	40.8	-11.8227	C21H21O12+	464.091	2.94313	C12138	Biosynthesis of secondary metabolites(ko01110)	--	--	--	--	HMDB0037997	6906-38-3	Organic compounds	Phenylpropanoids and polyketides	Flavonoids	Flavonoid glycosides
Negative	Scopoletin	45.2	33.8	3.96846	C10H8O4	227.012	2.95027	C01752	Biosynthesis of various plant secondary metabolites(ko00999);;Biosynthesis of secondary metabolites(ko01110)	--	--	--	--	HMDB0034344	92-61-5	Organic compounds	Phenylpropanoids and polyketides	Coumarins and derivatives	Hydroxycoumarins
Negative	6-Lactoyl-5,6,7,8-tetrahydropterin	42	52.4	-41.9267	C9H13N5O3	260.066	2.95027	C04244	Folate biosynthesis(ko00790);;Metabolic pathways(ko01100)	--	--	--	--	HMDB0002065	33405-80-0	Organic compounds	Organoheterocyclic compounds	Pteridines and derivatives	Pterins and derivatives
Negative	gamma-L-Glutamyl-L-propargylglycine	44.7	50.2	6.85325	C10H14N2O5	483.177	2.95027	C22139	Biosynthesis of various other secondary metabolites(ko00997);;Metabolic pathways(ko01100);;Biosynthesis of secondary metabolites(ko01110)	--	--	--	--	--	--	--	--	--	--
Negative	alpha-Ribazole	42.5	21	3.8748	C14H18N2O4	277.12	2.9574	C05775	Porphyrin metabolism(ko00860);;Metabolic pathways(ko01100);;Biosynthesis of cofactors(ko01240)	--	--	--	--	HMDB0011112	--	Organic compounds	Nucleosides, nucleotides, and analogues	Benzimidazole ribonucleosides and ribonucleotides	--
Negative	6-Hydroxyhexan-6-olide	45.6	34.7	-5.28871	C6H10O3	129.055	2.97168	C03241	Caprolactam degradation(ko00930)	--	--	--	--	--	--	--	--	--	--
Negative	2-(Formamido)-N1-(5-phospho-D-ribosyl)acetamidine	42.6	23.8	0.217498	C6H12N3O8P	306.011	2.97168	C04640	Purine metabolism(ko00230);;Metabolic pathways(ko01100);;Biosynthesis of secondary metabolites(ko01110)	--	--	--	--	HMDB0002305	6157-85-3	Organic compounds	Organic oxygen compounds	Organooxygen compounds	Carbohydrates and carbohydrate conjugates
Negative	Farnesyl pyrophosphate	40.5	31.3	-1.37267	C15H28O7P2	427.129	2.97168	C00448	Steroid biosynthesis(ko00100);;Peptidoglycan biosynthesis(ko00550);;Terpenoid backbone biosynthesis(ko00900);;Carotenoid biosynthesis(ko00906);;Sesquiterpenoid and triterpenoid biosynthesis(ko00909);;Biosynthesis of various other secondary metabolites(ko00997);;Biosynthesis of various antibiotics(ko00998);;Biosynthesis of various plant secondary metabolites(ko00999);;Metabolic pathways(ko01100);;…	LMPR0103010002	Prenol Lipids [PR]	Isoprenoids [PR01]	C15 isoprenoids (sesquiterpenes) [PR0103]	HMDB0000961	13058-04-3	Organic compounds	Lipids and lipid-like molecules	Prenol lipids	Sesquiterpenoids
Negative	S-adenosyl-4-methylthio-2-oxobutanoic acid	44.5	48.4	-17.3071	C15H20N5O6S+	443.105	2.97168	--	--	--	--	--	--	HMDB0304475	--	Organic compounds	Nucleosides, nucleotides, and analogues	5'-deoxyribonucleosides	5'-deoxy-5'-thionucleosides
Negative	CDP-Choline	43.7	44.5	2.85372	C14H27N4O11P2+	488.109	2.97168	C00307	Teichoic acid biosynthesis(ko00552);;Glycerophospholipid metabolism(ko00564);;Metabolic pathways(ko01100)	--	--	--	--	HMDB0001413	987-78-0	Organic compounds	Organoheterocyclic compounds	Pteridines and derivatives	Pterins and derivatives
Negative	Daunorubicin	41.3	46.8	-17.3028	C27H29NO10	572.168	2.97168	C01907	Biosynthesis of type II polyketide products(ko01057);;Biosynthesis of secondary metabolites(ko01110)	LMPK13050002	Polyketides [PK]	Aromatic polyketides [PK13]	Anthracyclinones [PK1305]	HMDB0014832	20830-81-3	Organic compounds	Phenylpropanoids and polyketides	Anthracyclines	--
Negative	D-Erythro-imidazole-glycerol-phosphate	41.8	34.8	17.289	C6H11N2O6P	259.014	2.97882	--	--	--	--	--	--	HMDB0012208	36244-87-8	Organic compounds	Organic acids and derivatives	Organic phosphoric acids and derivatives	Phosphate esters
Negative	L-Carnitine	41.1	13.5	1.0772	C7H15NO3	182.08	2.9931	C00318	--	--	--	--	--	HMDB0000062	541-15-1	Organic compounds	Organic nitrogen compounds	Organonitrogen compounds	Quaternary ammonium salts
Negative	Acetyl-L-tyrosine	42.5	21	-3.31432	C11H13NO4	222.076	2.98595	--	--	--	--	--	--	HMDB0000866	537-55-3	Organic compounds	Organic acids and derivatives	Carboxylic acids and derivatives	Amino acids, peptides, and analogues
Negative	Isopropylmaleate	48.9	46.3	-0.629359	C7H10O4	157.051	3.01468	--	--	--	--	--	--	HMDB0012241	44976-69-4	Organic compounds	Lipids and lipid-like molecules	Fatty Acyls	Fatty acids and conjugates
Negative	DL-Benzylsuccinic acid	40.4	9.24	0.73818	C11H12O4	207.066	3.02183	--	--	--	--	--	--	--	--	--	--	--	--
Negative	N-amino DAP	41.1	17.5	2.23083	C7H14N3O4-	203.092	3.02897	--	--	--	--	--	--	--	--	--	--	--	--
Negative	Dihydrouracil	40.5	42.8	16.8316	C4H6N2O2	273.088	3.02897	C00429	Pyrimidine metabolism(ko00240);;beta-Alanine metabolism(ko00410);;Pantothenate and CoA biosynthesis(ko00770);;Metabolic pathways(ko01100)	--	--	--	--	HMDB0000076	504-07-4	Organic compounds	Organoheterocyclic compounds	Diazines	Pyrimidines and pyrimidine derivatives
Negative	(R)-2,3-Dihydroxy-isovalerate	41.5	46.3	44.322	C5H10O4	169.033	3.04323	C04272	Valine, leucine and isoleucine biosynthesis(ko00290);;Pantothenate and CoA biosynthesis(ko00770);;Metabolic pathways(ko01100);;Biosynthesis of secondary metabolites(ko01110);;2-Oxocarboxylic acid metabolism(ko01210);;Biosynthesis of amino acids(ko01230)	LMFA01050453	Fatty Acyls [FA]	Fatty Acids and Conjugates [FA01]	Hydroxy fatty acids [FA0105]	HMDB0012141	19451-56-0	Organic compounds	Lipids and lipid-like molecules	Fatty Acyls	Fatty acids and conjugates
Negative	Nalidixic acid	42.2	19	-4.31909	C12H12N2O3	231.077	3.05038	C05079	--	--	--	--	--	HMDB0014917	389-08-2	Organic compounds	Organoheterocyclic compounds	Diazanaphthalenes	Naphthyridines
Negative	7,8-Dihydrobiopterin	40.6	52.1	32.0763	C9H13N5O3	284.108	3.05038	C02953	Folate biosynthesis(ko00790);;Metabolic pathways(ko01100);;Biosynthesis of cofactors(ko01240)	--	--	--	--	HMDB0000038	6779-87-9	Organic compounds	Organoheterocyclic compounds	Pteridines and derivatives	Pterins and derivatives
Negative	Dethiobiotin	47.4	45.5	5.76284	C10H18N2O3	235.108	3.05752	C01909	Biotin metabolism(ko00780);;Metabolic pathways(ko01100);;Biosynthesis of cofactors(ko01240)	--	--	--	--	HMDB0003581	533-48-2	Organic compounds	Lipids and lipid-like molecules	Fatty Acyls	Fatty acids and conjugates
Negative	beta-N-acetylneuraminate	41.7	60	-0.289676	C11H18NO9-	307.091	3.05752	--	--	--	--	--	--	--	--	--	--	--	--
Negative	Furylacetone	46.8	50.3	-3.8419	C7H8O2	123.045	3.07823	--	--	--	--	--	--	HMDB0032917	6975-60-6	Organic compounds	Organoheterocyclic compounds	Heteroaromatic compounds	--
Negative	L-Proline	43.6	36.5	14.8093	C5H9NO2	136.04	3.07823	C00148	Arginine and proline metabolism(ko00330);;Carbapenem biosynthesis(ko00332);;Prodigiosin biosynthesis(ko00333);;Novobiocin biosynthesis(ko00401);;Staurosporine biosynthesis(ko00404);;D-Amino acid metabolism(ko00470);;Aminoacyl-tRNA biosynthesis(ko00970);;Metabolic pathways(ko01100);;Biosynthesis of secondary metabolites(ko01110);;Biosynthesis of amino acids(ko01230);;ABC transporters(ko02010)	--	--	--	--	HMDB0000162	147-85-3	Organic compounds	Organic acids and derivatives	Carboxylic acids and derivatives	Amino acids, peptides, and analogues
Negative	5-Amino-4-imidazolecarboxyamide	41.7	17	5.08528	C4H6N4O	251.102	3.07823	C04051	Purine metabolism(ko00230);;Metabolic pathways(ko01100)	--	--	--	--	HMDB0003192	360-97-4	Organic compounds	Organoheterocyclic compounds	Azoles	Imidazoles
Negative	Afzelechin	46.1	42.1	-6.7379	C15H14O5	295.057	3.07823	C09320	Biosynthesis of secondary metabolites(ko01110)	LMPK12020035	Polyketides [PK]	Flavonoids [PK12]	Flavans, Flavanols and Leucoanthocyanidins [PK1202]	HMDB0030823	2545-00-8	Organic compounds	Phenylpropanoids and polyketides	Flavonoids	Flavans
Negative	4-amino-5-hydroxymethyl-2-methylpyrimidine	46.5	42.7	-8.84278	C6H9N3O	277.139	3.08537	C01279	Thiamine metabolism(ko00730);;Metabolic pathways(ko01100);;Biosynthesis of cofactors(ko01240);;ABC transporters(ko02010)	--	--	--	--	HMDB0247327	--	Organic compounds	Organoheterocyclic compounds	Diazines	Pyrimidines and pyrimidine derivatives
Negative	(6R)-5,10-Methenyltetrahydrofolic acid	40.7	58.8	41.4445	C20H22N7O6+	477.157	3.08537	--	--	--	--	--	--	HMDB0062623	--	Organic compounds	Organoheterocyclic compounds	Pteridines and derivatives	Pterins and derivatives
Negative	N-Cyclohexylformamide	41.1	14.7	-5.83685	C7H13NO	172.097	3.09965	C11519	Caprolactam degradation(ko00930);;Microbial metabolism in diverse environments(ko01120)	--	--	--	--	HMDB0255105	--	Organic compounds	Organic acids and derivatives	Carboxylic acids and derivatives	Carboxylic acid derivatives
Negative	4-Hydroxybenzaldehyde	54.7	71.9	-5.09051	C7H6O2	121.029	3.11392	C00633	Bisphenol degradation(ko00363);;Toluene degradation(ko00623);;Aminobenzoate degradation(ko00627);;Metabolic pathways(ko01100);;Microbial metabolism in diverse environments(ko01120)	--	--	--	--	HMDB0011718	123-08-0	Organic compounds	Organic oxygen compounds	Organooxygen compounds	Carbonyl compounds
Negative	2-Oxo-3-hydroxy-4-phosphobutanoic acid	42.5	27.1	12.5301	C4H7O8P	248.96	0.55155	--	--	--	--	--	--	HMDB0006801	--	Organic compounds	Organic acids and derivatives	Keto acids and derivatives	Short-chain keto acids and derivatives
Negative	Argininosuccinic acid	45.9	38	4.38477	C10H18N4O6	289.117	3.10678	--	--	--	--	--	--	HMDB0000052	2387-71-5	Organic compounds	Organic acids and derivatives	Carboxylic acids and derivatives	Amino acids, peptides, and analogues
Negative	Hypoxanthine	42.9	38.7	1.41913	C5H4N4O	331.091	3.11392	C00262	Purine metabolism(ko00230);;Metabolic pathways(ko01100);;Nucleotide metabolism(ko01232)	--	--	--	--	HMDB0000157	68-94-0	Organic compounds	Organoheterocyclic compounds	Imidazopyrimidines	Purines and purine derivatives
Negative	(3Z)-Phycocyanobilin	49	61.2	11.9058	C33H38N4O6	631.284	3.10678	C05786	Porphyrin metabolism(ko00860);;Biosynthesis of secondary metabolites(ko01110)	--	--	--	--	--	--	--	--	--	--
Negative	CRESOPYRINE	42.9	24.7	-3.67993	C10H10O4	193.05	3.12107	--	--	--	--	--	--	--	--	--	--	--	--
Negative	FRAXETIN	40.2	13	-4.32366	C10H8O5	207.029	3.12107	C09265	Biosynthesis of various plant secondary metabolites(ko00999);;Biosynthesis of secondary metabolites(ko01110)	--	--	--	--	--	--	--	--	--	--
Negative	p-Hydroxyphenylacetothiohydroximate	42.5	20	0.00155634	C8H9NO2S	228.034	3.12107	C17239	2-Oxocarboxylic acid metabolism(ko01210)	--	--	--	--	--	--	--	--	--	--
Negative	Phenylpyruvic acid	41.7	14.6	-4.19573	C9H8O3	163.039	3.14962	C00166	Phenylalanine metabolism(ko00360);;Phenylalanine, tyrosine and tryptophan biosynthesis(ko00400);;D-Amino acid metabolism(ko00470);;Metabolic pathways(ko01100);;Biosynthesis of secondary metabolites(ko01110);;2-Oxocarboxylic acid metabolism(ko01210);;Biosynthesis of amino acids(ko01230)	--	--	--	--	HMDB0000205	156-06-9	Organic compounds	Benzenoids	Benzene and substituted derivatives	Phenylpyruvic acid derivatives
Negative	Methyl cinnamate	43.9	30.1	-6.9225	C10H10O2	207.065	3.15675	C06358	--	--	--	--	--	HMDB0033833	103-26-4	Organic compounds	Phenylpropanoids and polyketides	Cinnamic acids and derivatives	Cinnamic acid esters
Negative	6-Hydroxymelatonin	40.8	60.7	39.6399	C13H16N2O3	283.095	3.15675	C05643	Tryptophan metabolism(ko00380)	--	--	--	--	HMDB0004081	2208-41-5	Organic compounds	Organoheterocyclic compounds	Indoles and derivatives	Hydroxyindoles
Negative	3,4-Methylenedioxyamphetamine	46.1	37	-4.88345	C10H13NO2	224.092	3.17118	--	--	--	--	--	--	HMDB0041931	4764-17-4	Organic compounds	Organoheterocyclic compounds	Benzodioxoles	--
Negative	ANHYDROBRAZILIC ACID	42	15.3	-2.05564	C12H10O5	233.045	3.17118	--	--	--	--	--	--	--	--	--	--	--	--
Negative	Demethyllactenocin	50.6	75.9	-10.6151	C37H61NO14	788.4	3.17118	C12003	Biosynthesis of 12-, 14- and 16-membered macrolides(ko00522);;Metabolic pathways(ko01100);;Biosynthesis of secondary metabolites(ko01110)	--	--	--	--	--	--	--	--	--	--
Negative	(R)-pantolactone	49	58.9	12.2613	C6H10O3	151.039	3.18547	C01012	--	--	--	--	--	HMDB0059876	599-04-2	Organic compounds	Organoheterocyclic compounds	Lactones	Gamma butyrolactones
Negative	E-Linalool oxide	45.1	30.5	-2.21542	C10H18O2	215.129	3.1926	--	--	--	--	--	--	--	--	--	--	--	--
Negative	Dapdiamide A	41	52.4	-23.9819	C12H20N4O5	321.111	3.18547	C20962	Biosynthesis of various antibiotics(ko00998);;Metabolic pathways(ko01100);;Biosynthesis of secondary metabolites(ko01110)	--	--	--	--	--	--	--	--	--	--
Negative	Folate	40.7	51.5	-46.1652	C19H19N7O6	476.089	3.1926	C00504	One carbon pool by folate(ko00670);;Folate biosynthesis(ko00790);;Metabolic pathways(ko01100);;Biosynthesis of cofactors(ko01240)	--	--	--	--	HMDB0000121	59-30-3	Organic compounds	Benzenoids	Phenols	Methoxyphenols
Negative	N-Acetyl-D-leucine	44.6	29.9	-3.86989	C8H15NO3	172.097	3.19973	--	--	--	--	--	--	--	--	--	--	--	--
Negative	Phenylacetylglycine	41.6	17.4	-3.34517	C10H11NO3	238.071	3.19973	C05598	Phenylalanine metabolism(ko00360)	--	--	--	--	HMDB0000821	500-98-1	Organic compounds	Organic acids and derivatives	Carboxylic acids and derivatives	Amino acids, peptides, and analogues
Negative	Gibberellin A34-catabolite	41.8	39.2	25.7914	C19H22O6	691.294	3.19973	C11869	Diterpenoid biosynthesis(ko00904)	LMPR0104170026	Prenol Lipids [PR]	Isoprenoids [PR01]	C20 isoprenoids (diterpenes) [PR0104]	HMDB0304361	--	Organic compounds	Lipids and lipid-like molecules	Prenol lipids	Diterpenoids
Negative	4-Methoxycinnamic acid	41.3	11.4	0.280441	C10H10O3	177.056	3.20688	--	--	--	--	--	--	HMDB0002040	943-89-5	Organic compounds	Phenylpropanoids and polyketides	Cinnamic acids and derivatives	Cinnamic acids
Negative	KAPA	40.7	10.1	-4.05948	C9H17NO3	186.113	3.20688	C01092	Biotin metabolism(ko00780);;Metabolic pathways(ko01100);;Biosynthesis of cofactors(ko01240)	--	--	--	--	HMDB0240687	682799-71-9	Organic compounds	Lipids and lipid-like molecules	Fatty Acyls	Fatty acids and conjugates
Negative	2'-Deoxyinosine 5'-phosphate	43	44.6	-22.2717	C10H13N4O7P	331.038	3.20688	C06196	Purine metabolism(ko00230);;Nucleotide metabolism(ko01232)	--	--	--	--	HMDB0006555	3393-18-8	Organic compounds	Nucleosides, nucleotides, and analogues	Purine nucleotides	Purine deoxyribonucleotides
Negative	Caffeic Acid	43.5	23.9	-3.54593	C9H8O4	179.034	3.22115	C01197	Metabolic pathways(ko01100);;Biosynthesis of secondary metabolites(ko01110);;Degradation of aromatic compounds(ko01220)	--	--	--	--	HMDB0001964	501-16-6	Organic compounds	Phenylpropanoids and polyketides	Cinnamic acids and derivatives	Hydroxycinnamic acids and derivatives
Negative	Salidroside	41.7	60.3	6.0278	C14H20O7	335.092	3.22115	C06046	Tyrosine metabolism(ko00350);;Metabolic pathways(ko01100)	--	--	--	--	HMDB0257463	--	Organic compounds	Organic oxygen compounds	Organooxygen compounds	Carbohydrates and carbohydrate conjugates
Negative	Ubiquinone Q1	41.7	18.5	-1.19812	C14H18O4	499.233	3.23543	--	--	--	--	--	--	HMDB0002012	727-81-1	Organic compounds	Lipids and lipid-like molecules	Prenol lipids	Quinone and hydroquinone lipids
Negative	D-Glyceraldehyde 3-phosphate	42.2	14.3	-1.5477	C3H7O6P	338.988	0.55155	C00118	Glycolysis / Gluconeogenesis(ko00010);;Pentose phosphate pathway(ko00030);;Fructose and mannose metabolism(ko00051);;Galactose metabolism(ko00052);;Clavulanic acid biosynthesis(ko00331);;Inositol phosphate metabolism(ko00562);;Methane metabolism(ko00680);;Carbon fixation in photosynthetic organisms(ko00710);;Thiamine metabolism(ko00730);;Vitamin B6 metabolism(ko00750);;Terpenoid backbone biosynth…	--	--	--	--	HMDB0001112	591-57-1	Organic compounds	Organic oxygen compounds	Organooxygen compounds	Carbohydrates and carbohydrate conjugates
Negative	2'-Deoxyadenosine	49.2	59.5	-9.50269	C10H13N5O3	296.098	3.2497	C00559	Purine metabolism(ko00230);;Metabolic pathways(ko01100);;Nucleotide metabolism(ko01232);;ABC transporters(ko02010)	--	--	--	--	HMDB0000101	958-09-8	Organic compounds	Nucleosides, nucleotides, and analogues	Purine nucleosides	Purine 2'-deoxyribonucleosides
Negative	2-Hydroxyparaconate	40.4	12	-2.92582	C5H6O5	145.014	3.25685	C21632	C5-Branched dibasic acid metabolism(ko00660);;Metabolic pathways(ko01100)	--	--	--	--	--	--	--	--	--	--
Negative	Vanillin	40.1	9.24	-5.48993	C8H8O3	151.039	3.26398	C00755	Aminobenzoate degradation(ko00627);;Biosynthesis of various alkaloids(ko00996);;Metabolic pathways(ko01100);;Biosynthesis of secondary metabolites(ko01110);;Microbial metabolism in diverse environments(ko01120)	--	--	--	--	HMDB0012308	121-33-5	Organic compounds	Benzenoids	Phenols	Methoxyphenols
Negative	(Indol-3-yl)acetamide	45	34.9	-2.19646	C10H10N2O	173.072	3.26398	C02693	Tryptophan metabolism(ko00380);;Metabolic pathways(ko01100)	--	--	--	--	HMDB0029739	879-37-8	Organic compounds	Organoheterocyclic compounds	Indoles and derivatives	Indoles
Negative	3-Methoxytyramine	44.2	26.7	-4.36868	C9H13NO2	212.092	3.25685	C05587	Tyrosine metabolism(ko00350);;Metabolic pathways(ko01100)	--	--	--	--	HMDB0000022	554-52-9	Organic compounds	Benzenoids	Phenols	Methoxyphenols
Negative	L-Glutamate	44	28.7	-3.45747	C5H9NO4	146.045	3.27825	C00025	Arginine biosynthesis(ko00220);;Alanine, aspartate and glutamate metabolism(ko00250);;Arginine and proline metabolism(ko00330);;Carbapenem biosynthesis(ko00332);;Histidine metabolism(ko00340);;Taurine and hypotaurine metabolism(ko00430);;D-Amino acid metabolism(ko00470);;Glutathione metabolism(ko00480);;Neomycin, kanamycin and gentamicin biosynthesis(ko00524);;Glyoxylate and dicarboxylate metabol…	--	--	--	--	HMDB0000148	56-86-0	Organic compounds	Organic acids and derivatives	Carboxylic acids and derivatives	Amino acids, peptides, and analogues
Negative	1,6-anhMurNAc	40.5	49.1	-41.696	C11H17NO7	296.064	3.27825	--	--	--	--	--	--	--	--	--	--	--	--
Negative	20-Hydroxyleukotriene E4	45.2	35.4	2.7605	C23H37NO6S	454.228	3.27825	C03577	Arachidonic acid metabolism(ko00590)	--	--	--	--	--	--	--	--	--	--
Negative	N-Phosphotaurocyamine	40.1	12	-3.93577	C3H10N3O6PS	267.976	3.29253	C03149	Taurine and hypotaurine metabolism(ko00430)	--	--	--	--	--	--	--	--	--	--
Negative	D 4476	42	25.7	-6.22673	C23H18N4O3	397.128	3.2854	--	--	--	--	--	--	--	--	--	--	--	--
Negative	4-(2-Aminophenyl)-2,4-dioxobutanoic acid	41.3	24.6	-0.880746	C10H9NO4	473.12	3.2854	--	--	--	--	--	--	HMDB0000978	90924-76-8	Organic compounds	Organic oxygen compounds	Organooxygen compounds	Carbonyl compounds
Negative	(E)-4-(Trimethylammonio)but-2-enoate	40.8	17.1	1.04276	C7H13NO2	164.069	3.30682	C04114	ABC transporters(ko02010)	--	--	--	--	--	--	--	--	--	--
Negative	Thebaine	42.1	33.9	-17.0765	C19H21NO3	332.121	3.31395	C06173	Metabolic pathways(ko01100);;Biosynthesis of secondary metabolites(ko01110)	--	--	--	--	--	--	--	--	--	--
Negative	Phlorizin	43.8	48.9	8.22243	C21H24O10	435.133	3.30682	C01604	Biosynthesis of secondary metabolites(ko01110)	--	--	--	--	HMDB0036634	60-81-1	Organic compounds	Phenylpropanoids and polyketides	Flavonoids	Flavonoid glycosides
Negative	Glycitein	40.7	34.7	-22.8834	C16H12O5	567.117	3.31395	C14536	Biosynthesis of secondary metabolites(ko01110)	LMPK12050104	Polyketides [PK]	Flavonoids [PK12]	Isoflavonoids [PK1205]	HMDB0005781	40957-83-3	Organic compounds	Phenylpropanoids and polyketides	Isoflavonoids	Isoflav-2-enes
Negative	Lysyl-Tryptophan	45.8	56.5	12.1601	C17H24N4O3	353.164	3.32108	--	--	--	--	--	--	HMDB0028962	50674-18-5	Organic compounds	Organic acids and derivatives	Carboxylic acids and derivatives	Amino acids, peptides, and analogues
Negative	L-Isoleucine	45.5	39.4	-5.96841	C6H13NO2	130.087	3.32823	C00407	Valine, leucine and isoleucine degradation(ko00280);;Valine, leucine and isoleucine biosynthesis(ko00290);;Cyanoamino acid metabolism(ko00460);;Aminoacyl-tRNA biosynthesis(ko00970);;Metabolic pathways(ko01100);;Biosynthesis of secondary metabolites(ko01110);;2-Oxocarboxylic acid metabolism(ko01210);;Biosynthesis of amino acids(ko01230);;ABC transporters(ko02010);;Shigellosis(ko05131)	--	--	--	--	HMDB0000172	73-32-5	Organic compounds	Organic acids and derivatives	Carboxylic acids and derivatives	Amino acids, peptides, and analogues
Negative	2-Aminobenzoic acid	40.6	9.05	0.469072	C7H7NO2	273.04	3.32823	--	--	--	--	--	--	HMDB0001123	118-92-3	Organic compounds	Benzenoids	Benzene and substituted derivatives	Benzoic acids and derivatives
Negative	N-Acetyl-L-leucine	63.7	38.3	-3.97377	C8H15NO3	172.097	3.32823	C02710	--	--	--	--	--	HMDB0011756	1188-21-2	Organic compounds	Organic acids and derivatives	Carboxylic acids and derivatives	Amino acids, peptides, and analogues
Negative	3-hydroxy-2-isopropyl-4-methoxy-4-oxobutanoate	48.4	49.3	-4.27963	C8H14O5	189.076	3.32823	--	--	--	--	--	--	--	--	--	--	--	--
Negative	N-Acetyl-D-glucosamine 6-phosphate	40.6	40.9	18.5114	C8H16NO9P	300.055	3.32823	C00357	Amino sugar and nucleotide sugar metabolism(ko00520);;Metabolic pathways(ko01100);;Biosynthesis of nucleotide sugars(ko01250);;Phosphotransferase system (PTS)(ko02060)	--	--	--	--	HMDB0001062	18191-20-3	Organic compounds	Organic oxygen compounds	Organooxygen compounds	Carbohydrates and carbohydrate conjugates
Negative	D,L-cyclohexanephosphinothricin	42.5	47.5	-8.27385	C8H15NO4P-	219.065	3.3425	--	--	--	--	--	--	--	--	--	--	--	--
Negative	L-Dihydroanticapsin	47.9	62.2	8.05711	C9H15NO4	222.076	3.33537	C20940	Biosynthesis of various antibiotics(ko00998);;Metabolic pathways(ko01100);;Biosynthesis of secondary metabolites(ko01110)	--	--	--	--	--	--	--	--	--	--
Negative	dehydro-D-arabinono-1,4-lactone	40.9	16.6	-5.04577	C5H6O5	145.014	3.35678	C06316	Ascorbate and aldarate metabolism(ko00053);;Metabolic pathways(ko01100)	--	--	--	--	--	--	--	--	--	--
Negative	L-Tyrosine	40.6	23.5	10.2652	C9H11NO3	202.05	3.35678	C00082	Ubiquinone and other terpenoid-quinone biosynthesis(ko00130);;Monobactam biosynthesis(ko00261);;Tyrosine metabolism(ko00350);;Phenylalanine metabolism(ko00360);;Phenylalanine, tyrosine and tryptophan biosynthesis(ko00400);;Novobiocin biosynthesis(ko00401);;Cyanoamino acid metabolism(ko00460);;Methane metabolism(ko00680);;Thiamine metabolism(ko00730);;Aminoacyl-tRNA biosynthesis(ko00970);;Biosynth…	--	--	--	--	HMDB0000158	60-18-4	Organic compounds	Organic acids and derivatives	Carboxylic acids and derivatives	Amino acids, peptides, and analogues
Negative	Pyridoxal	42.1	20.5	-3.08013	C8H9NO3	166.05	3.38533	C00250	Vitamin B6 metabolism(ko00750);;Metabolic pathways(ko01100);;Microbial metabolism in diverse environments(ko01120);;Biosynthesis of cofactors(ko01240)	--	--	--	--	HMDB0001545	66-72-8	Organic compounds	Organoheterocyclic compounds	Pyridines and derivatives	Pyridine carboxaldehydes
Negative	4-Hydroxyphenylpyruvic acid	40.5	11.8	-3.17712	C9H8O4	179.034	3.39247	--	--	--	--	--	--	HMDB0000707	156-39-8	Organic compounds	Benzenoids	Benzene and substituted derivatives	Phenylpyruvic acid derivatives
Negative	N-Methyl-cyclo(L-Trp-L-Phe)	42.4	35.8	19.598	C21H21N3O2	368.145	3.38533	C22143	Biosynthesis of various other secondary metabolites(ko00997);;Metabolic pathways(ko01100);;Biosynthesis of secondary metabolites(ko01110)	--	--	--	--	--	--	--	--	--	--
Negative	Methyl succinate	51.3	63.5	-1.78721	C7H12O2	127.076	3.3996	--	--	--	--	--	--	HMDB0033837	106-65-0	Organic compounds	Lipids and lipid-like molecules	Fatty Acyls	Fatty acid esters
Negative	3-Butyn-1-al	40.5	12.1	-5.1873	C4H4O	135.044	3.3996	C06145	Butanoate metabolism(ko00650)	--	--	--	--	HMDB0006853	52844-23-2	Organic compounds	Organic oxygen compounds	Organooxygen compounds	Carbonyl compounds
Negative	Vanillyl alcohol	45.2	34.4	-4.50863	C8H10O3	199.06	3.3996	C06317	Aminobenzoate degradation(ko00627);;Microbial metabolism in diverse environments(ko01120)	--	--	--	--	HMDB0032012	498-00-0	Organic compounds	Benzenoids	Phenols	Methoxyphenols
Negative	Suberic acid	51.5	31.2	-4.08264	C8H14O4	173.081	3.41318	C08278	--	LMFA01170001	Fatty Acyls [FA]	Fatty Acids and Conjugates [FA01]	Dicarboxylic acids [FA0117]	HMDB0000893	505-48-6	Organic compounds	Lipids and lipid-like molecules	Fatty Acyls	Fatty acids and conjugates
Negative	Isochorismate	42.8	51.2	38.209	C10H10O6	225.049	3.42032	C00885	Ubiquinone and other terpenoid-quinone biosynthesis(ko00130);;Biosynthesis of siderophore group nonribosomal peptides(ko01053);;Metabolic pathways(ko01100);;Biosynthesis of secondary metabolites(ko01110);;Biosynthesis of cofactors(ko01240)	--	--	--	--	HMDB0304395	--	Organic compounds	Organic acids and derivatives	Hydroxy acids and derivatives	Beta hydroxy acids and derivatives
Negative	4-(Glutamylamino) butanoate	47.6	53.6	-3.13224	C9H16N2O5	253.08	3.42032	--	--	--	--	--	--	HMDB0012161	5105-96-4	Organic compounds	Organic acids and derivatives	Carboxylic acids and derivatives	Amino acids, peptides, and analogues
Negative	AH 6809	41.9	44.7	-19.4115	C17H14O5	297.071	3.42032	--	--	--	--	--	--	--	--	--	--	--	--
Negative	4-oxo-N-acetylneuraminate	45.5	53.8	-16.7768	C11H16NO9-	305.07	3.42745	--	--	--	--	--	--	--	--	--	--	--	--
Negative	Benzo[a]pyrene-7,8-diol	40.8	23.8	-4.54967	C20H14O2	307.073	3.42745	C22355	--	--	--	--	--	HMDB0060438	--	Organic compounds	Benzenoids	Pyrenes	--
Negative	Histidinyl-Tryptophan	48	83.4	8.26816	C17H19N5O3	362.126	3.44173	--	--	--	--	--	--	HMDB0304782	--	Organic compounds	Organic acids and derivatives	Carboxylic acids and derivatives	Amino acids, peptides, and analogues
Negative	Microcystin LR	47.2	68.5	18.5435	C49H74N10O12	1029.54	3.44887	C05371	Nonribosomal peptide structures(ko01054)	--	--	--	--	--	--	--	--	--	--
Negative	Sinapate	42.9	28.5	-1.4178	C11H12O5	223.061	3.45602	C00482	Metabolic pathways(ko01100);;Biosynthesis of secondary metabolites(ko01110)	--	--	--	--	HMDB0032616	7362-37-0	Organic compounds	Phenylpropanoids and polyketides	Cinnamic acids and derivatives	Hydroxycinnamic acids and derivatives
Negative	cis-2,3-Dihydroxy-2,3-dihydro-p-cumate	49.4	66.8	3.96681	C10H14O4	219.065	3.47028	C06579	Xylene degradation(ko00622);;Metabolic pathways(ko01100);;Microbial metabolism in diverse environments(ko01120);;Degradation of aromatic compounds(ko01220)	--	--	--	--	--	--	--	--	--	--
Negative	(1S,4R)-1-Hydroxy-2-oxolimonene	45.5	37.7	-6.49025	C10H16O2	213.112	3.48457	C11937	Limonene and pinene degradation(ko00903);;Biosynthesis of secondary metabolites(ko01110)	LMPR0102090042	Prenol Lipids [PR]	Isoprenoids [PR01]	C10 isoprenoids (monoterpenes) [PR0102]	--	--	--	--	--	--
Negative	Deoxyuridine	45.3	60.2	-37.0038	C9H12N2O5	249.041	3.48457	C00526	Pyrimidine metabolism(ko00240);;Metabolic pathways(ko01100);;Nucleotide metabolism(ko01232);;ABC transporters(ko02010)	--	--	--	--	HMDB0000012	951-78-0	Organic compounds	Nucleosides, nucleotides, and analogues	Pyrimidine nucleosides	Pyrimidine 2'-deoxyribonucleosides
Negative	N-(4-Coumaroyl)-L-homoserine lactone	44.8	35.9	-2.18742	C13H13NO4	246.077	3.49883	C20677	Quorum sensing(ko02024)	LMFA08030044	Fatty Acyls [FA]	Fatty amides [FA08]	Fatty acyl homoserine lactones [FA0803]	--	--	--	--	--	--
Negative	Lotaustralin	45.8	48.5	-4.99432	C11H19NO6	282.095	3.49883	C08334	Cyanoamino acid metabolism(ko00460);;Biosynthesis of secondary metabolites(ko01110)	--	--	--	--	HMDB0033865	534-67-8	Organic compounds	Organic oxygen compounds	Organooxygen compounds	Carbohydrates and carbohydrate conjugates
Negative	2-Amino-3-carboxymuconic acid semialdehyde	40.5	14.7	3.07728	C7H7NO5	230.031	3.51312	--	--	--	--	--	--	HMDB0001330	16597-19-6	Organic compounds	Organic acids and derivatives	Carboxylic acids and derivatives	Amino acids, peptides, and analogues
Negative	L-Glutamic-gamma-semialdehyde	40.8	36.3	12.5522	C5H9NO3	307.118	3.50598	--	--	--	--	--	--	HMDB0002104	496-92-4	Organic compounds	Organic acids and derivatives	Carboxylic acids and derivatives	Amino acids, peptides, and analogues
Negative	Pantothenol	43.4	28	7.54792	C9H19NO4	226.108	3.52025	C05944	Pantothenate and CoA biosynthesis(ko00770)	LMFA08020198	Fatty Acyls [FA]	Fatty amides [FA08]	N-acyl amines [FA0802]	HMDB0304820	--	Organic compounds	Lipids and lipid-like molecules	Fatty Acyls	Fatty amides
Negative	Nebramycin factor 4	43	22.5	-3.11452	C19H38N6O11	1111.53	3.5274	C18000	Neomycin, kanamycin and gentamicin biosynthesis(ko00524);;Biosynthesis of secondary metabolites(ko01110)	--	--	--	--	--	--	--	--	--	--
Negative	cis-1,2-Dihydronaphthalene-1,2-diol	44.3	49	-4.18272	C10H10O2	207.066	3.53453	C04314	Naphthalene degradation(ko00626);;Metabolic pathways(ko01100);;Microbial metabolism in diverse environments(ko01120);;Degradation of aromatic compounds(ko01220)	--	--	--	--	--	--	--	--	--	--
Negative	Futalosine	45.3	59.3	19.1479	C19H18N4O7	435.1	3.5274	C16999	Ubiquinone and other terpenoid-quinone biosynthesis(ko00130);;Metabolic pathways(ko01100);;Biosynthesis of secondary metabolites(ko01110);;Biosynthesis of cofactors(ko01240)	--	--	--	--	--	--	--	--	--	--
Negative	Glucobrassicin	40	34.1	17.1338	C16H20N2O9S2	469.043	3.5274	C05837	Tryptophan metabolism(ko00380);;Metabolic pathways(ko01100);;Biosynthesis of secondary metabolites(ko01110);;2-Oxocarboxylic acid metabolism(ko01210)	--	--	--	--	HMDB0030243	4356-52-9	Organic compounds	Organic oxygen compounds	Organooxygen compounds	Carbohydrates and carbohydrate conjugates
Negative	4-Vinylphenol	42.2	19.3	-6.10977	C8H8O	165.055	3.54167	C05627	Biosynthesis of secondary metabolites(ko01110)	--	--	--	--	HMDB0004072	2628-17-3	Organic compounds	Benzenoids	Benzene and substituted derivatives	Styrenes
Negative	4-Hydroxycinnamyl aldehyde	44.9	31.4	-4.62708	C9H8O2	147.044	3.54167	C05608	Metabolic pathways(ko01100);;Biosynthesis of secondary metabolites(ko01110)	--	--	--	--	HMDB0040986	20711-53-9	Organic compounds	Phenylpropanoids and polyketides	Cinnamaldehydes	--
Negative	O-Acetyl-L-homoserine	46.8	42.8	-3.5556	C6H11NO4	160.061	3.54167	C01077	Cysteine and methionine metabolism(ko00270);;Metabolic pathways(ko01100)	--	--	--	--	HMDB0029423	7540-67-2	Organic compounds	Organic acids and derivatives	Carboxylic acids and derivatives	Amino acids, peptides, and analogues
Negative	Aspirin	40.8	11.2	-3.48886	C9H8O4	179.034	3.54167	C01405	--	--	--	--	--	HMDB0001879	50-78-2	Organic compounds	Benzenoids	Benzene and substituted derivatives	Benzoic acids and derivatives
Negative	Nicotinamide riboside	45.4	72.8	39.7456	C11H15N2O5+	254.101	3.5488	--	--	--	--	--	--	HMDB0000855	1341-23-7	Organic compounds	Organic oxygen compounds	Organooxygen compounds	Carbohydrates and carbohydrate conjugates
Negative	Leukotriene C4	44.1	58.4	21.8627	C30H47N3O9S	670.315	3.5488	C02166	Arachidonic acid metabolism(ko00590);;Metabolic pathways(ko01100)	LMFA03020003	Fatty Acyls [FA]	Eicosanoids [FA03]	Leukotrienes [FA0302]	HMDB0001198	72025-60-6	Organic compounds	Organic acids and derivatives	Carboxylic acids and derivatives	Amino acids, peptides, and analogues
Negative	2'-(5-triphosphoribosyl)-3'-dephospho-CoA	40	19	-0.382707	C26H41N7O26P5S-5	1089.02	3.55595	C19771	--	LMFA07050169	Fatty Acyls [FA]	Fatty esters [FA07]	Fatty acyl CoAs [FA0705]	--	--	--	--	--	--
Negative	Ethyl 3-hydroxy hexanoate	41.9	31.1	-4.40564	C8H16O3	195.066	3.55595	--	--	--	--	--	--	--	--	--	--	--	--
Negative	6-diazo-5-oxo-L-norleucine	46.1	56.2	-10.456	C6H9N3O3	192.037	3.56308	C22429	--	--	--	--	--	HMDB0247054	--	Organic compounds	Organic acids and derivatives	Carboxylic acids and derivatives	Amino acids, peptides, and analogues
Negative	Isovaleric acid	41.1	14.5	-2.66209	C5H10O2	203.128	3.55595	C08262	Biosynthesis of secondary metabolites(ko01110)	LMFA01020181	Fatty Acyls [FA]	Fatty Acids and Conjugates [FA01]	Branched fatty acids [FA0102]	HMDB0000718	503-74-2	Organic compounds	Lipids and lipid-like molecules	Fatty Acyls	Fatty acids and conjugates
Negative	Phenylalanyl-Methionine	47	65.7	1.43489	C14H20N2O3S	317.095	3.55595	--	--	--	--	--	--	HMDB0029001	15080-84-9	Organic compounds	Organic acids and derivatives	Carboxylic acids and derivatives	Amino acids, peptides, and analogues
Negative	8-Demethyltetracenomycin C	45.7	39.7	-0.48451	C22H18O11	493.054	3.56308	C12379	Biosynthesis of type II polyketide products(ko01057);;Metabolic pathways(ko01100);;Biosynthesis of secondary metabolites(ko01110)	--	--	--	--	--	--	--	--	--	--
Negative	5-Methyltetrahydrofolate	43.1	57.6	47.7654	C20H25N7O6	504.207	3.56308	C00440	One carbon pool by folate(ko00670);;Carbon fixation pathways in prokaryotes(ko00720);;Metabolic pathways(ko01100);;Microbial metabolism in diverse environments(ko01120);;Carbon metabolism(ko01200)	--	--	--	--	HMDB0001396	134-35-0	Organic compounds	Organoheterocyclic compounds	Pteridines and derivatives	Pterins and derivatives
Negative	Vanillylamine	45.4	48.8	13.3535	C8H11NO2	174.056	3.57022	C16666	Biosynthesis of various alkaloids(ko00996);;Metabolic pathways(ko01100);;Biosynthesis of secondary metabolites(ko01110)	--	--	--	--	HMDB0012309	1196-92-5	Organic compounds	Benzenoids	Phenols	Methoxyphenols
Negative	N-Acetyl-L-phenylalanine	53.3	1.33	-2.751	C11H13NO3	206.082	3.5845	C03519	Phenylalanine metabolism(ko00360);;Metabolic pathways(ko01100)	--	--	--	--	HMDB0000512	2018-61-3	Organic compounds	Organic acids and derivatives	Carboxylic acids and derivatives	Amino acids, peptides, and analogues
Negative	2-Hydroxycyclohexan-1-one	42.3	19	-4.74816	C6H10O2	273.133	3.57737	C01147	Caprolactam degradation(ko00930);;Microbial metabolism in diverse environments(ko01120)	--	--	--	--	--	--	--	--	--	--
Negative	Melibiose	43.2	53	30.3346	C12H22O11	363.101	3.57737	C05402	Galactose metabolism(ko00052);;Metabolic pathways(ko01100);;ABC transporters(ko02010)	--	--	--	--	HMDB0000048	13299-20-2	Organic compounds	Organic oxygen compounds	Organooxygen compounds	Carbohydrates and carbohydrate conjugates
Negative	Oxalacetic acid	40	2.35	0.919283	C4H4O5	263.005	3.60592	C00036	Glycolysis / Gluconeogenesis(ko00010);;Citrate cycle (TCA cycle)(ko00020);;Alanine, aspartate and glutamate metabolism(ko00250);;Benzoate degradation(ko00362);;D-Amino acid metabolism(ko00470);;Pyruvate metabolism(ko00620);;Glyoxylate and dicarboxylate metabolism(ko00630);;Methane metabolism(ko00680);;Carbon fixation in photosynthetic organisms(ko00710);;Carbon fixation pathways in prokaryotes(ko…	LMFA01170120	Fatty Acyls [FA]	Fatty Acids and Conjugates [FA01]	Dicarboxylic acids [FA0117]	HMDB0000223	328-42-7	Organic compounds	Organic acids and derivatives	Keto acids and derivatives	Short-chain keto acids and derivatives
Negative	Peonidin 3-O-(acetylglucoside)	52.9	70.7	0.59476	C24H25O12+	504.128	3.60592	--	--	--	--	--	--	--	--	--	--	--	--
Negative	trans-2,3-Dihydroxycinnamate	44.2	26.3	-3.35293	C9H8O4	179.034	3.62018	C12623	Phenylalanine metabolism(ko00360);;Metabolic pathways(ko01100);;Microbial metabolism in diverse environments(ko01120);;Degradation of aromatic compounds(ko01220)	--	--	--	--	--	--	--	--	--	--
Negative	(S)-Chiral alcohol	41.6	55.1	-11.0415	C16H16O6	303.084	3.6416	C18354	Biosynthesis of type II polyketide products(ko01057);;Metabolic pathways(ko01100);;Biosynthesis of secondary metabolites(ko01110)	--	--	--	--	--	--	--	--	--	--
Negative	Gemcitabine	45.4	59.3	31.1435	C9H11F2N3O4	298.049	3.64873	C07650	--	--	--	--	--	HMDB0014584	95058-81-4	Organic compounds	Nucleosides, nucleotides, and analogues	Pyrimidine nucleosides	Pyrimidine 2'-deoxyribonucleosides
Negative	N-(β-ketocaproyl)-L-Homoserine lactone	40.6	10.9	-2.74454	C10H15NO4	212.092	3.65588	C21198	Quorum sensing(ko02024)	--	--	--	--	--	--	--	--	--	--
Negative	Heptanoic acid	41.2	14.4	-5.03534	C7H14O2	175.097	3.67015	C17714	--	LMFA01010007	Fatty Acyls [FA]	Fatty Acids and Conjugates [FA01]	Straight chain fatty acids [FA0101]	HMDB0000666	111-14-8	Organic compounds	Lipids and lipid-like molecules	Fatty Acyls	Fatty acids and conjugates
Negative	Indolelactic acid	43.1	20.2	-3.07493	C11H11NO3	204.066	3.68443	--	--	--	--	--	--	HMDB0000671	7417-65-4	Organic compounds	Organoheterocyclic compounds	Indoles and derivatives	Indolyl carboxylic acids and derivatives
Negative	4-methylumbelliferone	48.4	49.5	-2.94033	C10H8O3	221.045	3.6773	C03081	--	--	--	--	--	HMDB0059622	--	Organic compounds	Phenylpropanoids and polyketides	Coumarins and derivatives	Hydroxycoumarins
Negative	d-biotin d-sulfoxide	42	39.5	-23.1098	C10H16N2O4S	259.07	3.68443	--	--	--	--	--	--	--	--	--	--	--	--
Negative	Biotin	43	64.3	-24.1037	C10H16N2O3S	289.08	3.68443	C00120	Biotin metabolism(ko00780);;Metabolic pathways(ko01100);;Biosynthesis of cofactors(ko01240);;ABC transporters(ko02010)	--	--	--	--	HMDB0000030	58-85-5	Organic compounds	Organoheterocyclic compounds	Biotin and derivatives	--
Negative	Myricetin 3-O-glucuronide	41.3	34.6	-19.9274	C21H18O14	493.053	3.68443	--	--	--	--	--	--	--	--	--	--	--	--
Negative	Deoxyguanidinoproclavaminic acid	42.9	60.8	-39.6983	C9H16N4O3	263.083	3.69872	C06656	Clavulanic acid biosynthesis(ko00331);;Metabolic pathways(ko01100);;Biosynthesis of secondary metabolites(ko01110)	--	--	--	--	--	--	--	--	--	--
Negative	Portulacaxanthin II	47.2	48.2	2.05239	C18H18N2O7	409.082	3.71298	C08565	Biosynthesis of secondary metabolites(ko01110)	--	--	--	--	HMDB0012281	--	Organic compounds	Organic acids and derivatives	Carboxylic acids and derivatives	Amino acids, peptides, and analogues
Negative	Caffeyl alcohol	40.3	10.6	-4.14843	C9H10O3	165.055	3.72012	C12206	Biosynthesis of secondary metabolites(ko01110)	--	--	--	--	--	--	--	--	--	--
Negative	Homotrypanothione	40.4	44.7	19.1282	C28H51N9O10S2	758.309	3.72012	C16567	Glutathione metabolism(ko00480)	--	--	--	--	--	--	--	--	--	--
Negative	Atenolol	46.5	48.4	5.85598	C14H22N2O3	287.139	3.72727	--	--	--	--	--	--	HMDB0001924	29122-68-7	Organic compounds	Benzenoids	Benzene and substituted derivatives	Phenylacetamides
Negative	S-Formylglutathione	41.8	49	-8.96429	C11H17N3O7S	356.05	3.7344	C01031	Methane metabolism(ko00680);;Metabolic pathways(ko01100);;Microbial metabolism in diverse environments(ko01120)	--	--	--	--	HMDB0001550	50409-81-9	Organic compounds	Organic acids and derivatives	Carboxylic acids and derivatives	Amino acids, peptides, and analogues
Negative	Landomycin H	40	69.6	11.2044	C25H24O8	473.127	3.7344	C18683	Biosynthesis of type II polyketide products(ko01057);;Biosynthesis of secondary metabolites(ko01110)	--	--	--	--	--	--	--	--	--	--
Negative	L-Sorbose	44.3	24	-0.746807	C6H12O6	225.061	3.74797	C00247	Fructose and mannose metabolism(ko00051);;Metabolic pathways(ko01100)	--	--	--	--	HMDB0001266	470-15-5	Organic compounds	Organic oxygen compounds	Organooxygen compounds	Carbohydrates and carbohydrate conjugates
Negative	tryptophol	46.3	38.8	-2.41118	C10H11NO	160.076	3.75512	C00955	Tryptophan metabolism(ko00380)	--	--	--	--	HMDB0003447	526-55-6	Organic compounds	Organoheterocyclic compounds	Indoles and derivatives	Indoles
Negative	2-Hydroxy-6-oxo-6-(2-hydroxyphenyl)-hexa-2,4-dienoate	45.9	40.3	2.76746	C12H10O5	233.046	3.76938	C07731	Dioxin degradation(ko00621);;Metabolic pathways(ko01100);;Microbial metabolism in diverse environments(ko01120);;Degradation of aromatic compounds(ko01220)	--	--	--	--	--	--	--	--	--	--
Negative	3-Methyldioxyindole	44.8	31.8	-4.60288	C9H9NO2	198.032	3.77653	C05834	Tryptophan metabolism(ko00380)	--	--	--	--	HMDB0004186	3040-34-4	Organic compounds	Organoheterocyclic compounds	Indoles and derivatives	Indolines
Negative	(2-Aminobenzoyl)acetate	41	32.5	-20.0022	C9H9NO3	200.029	3.77653	C21453	Phenazine biosynthesis(ko00405);;Biosynthesis of secondary metabolites(ko01110)	--	--	--	--	--	--	--	--	--	--
Negative	Perillic acid	45.4	40.9	11.0631	C10H14O2	201.071	3.78367	C11924	Limonene and pinene degradation(ko00903)	LMPR0102090041	Prenol Lipids [PR]	Isoprenoids [PR01]	C10 isoprenoids (monoterpenes) [PR0102]	HMDB0004586	7694-45-3	Organic compounds	Lipids and lipid-like molecules	Prenol lipids	Monoterpenoids
Negative	Cytosine	40.4	26.1	6.85328	C4H5N3O	221.081	3.78367	C00380	Pyrimidine metabolism(ko00240);;Metabolic pathways(ko01100);;Nucleotide metabolism(ko01232)	--	--	--	--	HMDB0000630	71-30-7	Organic compounds	Organoheterocyclic compounds	Diazines	Pyrimidines and pyrimidine derivatives
Negative	D,L- gamma-hydroxyphosphinothricin	42.3	22.8	6.11019	C5H11NO5P-	241.037	3.77653	--	--	--	--	--	--	--	--	--	--	--	--
Negative	Nicotinic acid	45.7	55.8	-3.10983	C6H5NO2	245.056	3.78367	C00253	Nicotinate and nicotinamide metabolism(ko00760);;Metabolic pathways(ko01100);;Biosynthesis of secondary metabolites(ko01110);;Microbial metabolism in diverse environments(ko01120);;Biosynthesis of cofactors(ko01240);;Pertussis(ko05133)	--	--	--	--	HMDB0001488	59-67-6	Organic compounds	Organoheterocyclic compounds	Pyridines and derivatives	Pyridinecarboxylic acids and derivatives
Negative	N-Acetyl-D-glucosamine	44.5	48	23.6683	C8H15NO6	256.065	3.77653	C00140	Amino sugar and nucleotide sugar metabolism(ko00520);;Metabolic pathways(ko01100);;Biosynthesis of nucleotide sugars(ko01250);;ABC transporters(ko02010);;Phosphotransferase system (PTS)(ko02060)	--	--	--	--	HMDB0000215	7512-17-6	Organic compounds	Organic oxygen compounds	Organooxygen compounds	Carbohydrates and carbohydrate conjugates
Negative	(7R)-7-(5-Carboxy-5-oxopentanoyl)aminocephalosporinate	45.4	46.6	-6.45952	C16H18N2O9S	435.045	3.77653	C04712	Penicillin and cephalosporin biosynthesis(ko00311);;Biosynthesis of secondary metabolites(ko01110)	--	--	--	--	HMDB0060316	--	Organic compounds	Organoheterocyclic compounds	Lactams	Beta lactams
Negative	Atrazine	42.3	40.3	2.51258	C8H14ClN5	260.093	3.7908	C06551	Atrazine degradation(ko00791);;Metabolic pathways(ko01100);;Microbial metabolism in diverse environments(ko01120)	--	--	--	--	HMDB0041830	1912-24-9	Organic compounds	Organoheterocyclic compounds	Triazines	1,3,5-triazines
Negative	Nicotinate D-ribonucleoside	44.9	44.3	3.15299	C11H14NO6+	291.052	3.79793	C05841	Nicotinate and nicotinamide metabolism(ko00760);;Metabolic pathways(ko01100)	--	--	--	--	--	--	--	--	--	--
Negative	N1-Methyl-4-pyridone-5-carboxamide	42.6	28.7	-7.61325	C7H8N2O2	363.129	3.79793	C05843	Nicotinate and nicotinamide metabolism(ko00760);;Metabolic pathways(ko01100)	--	--	--	--	HMDB0004194	769-49-3	Organic compounds	Organoheterocyclic compounds	Pyridines and derivatives	Pyridinecarboxylic acids and derivatives
Negative	2-amino-4-hydroxy-6-hydroxymethyl-7,8-dihydropteridine diphosphate	40.5	7.88	0.539622	C7H11N5O8P2	389.978	3.79793	C04807	Folate biosynthesis(ko00790);;Metabolic pathways(ko01100);;Biosynthesis of cofactors(ko01240)	--	--	--	--	--	--	--	--	--	--
Negative	gamma-butyrolactone	41.3	11.4	-2.32349	C4H6O2	171.066	3.81222	C01770	--	--	--	--	--	HMDB0000549	96-48-0	Organic compounds	Organoheterocyclic compounds	Lactones	Gamma butyrolactones
Negative	(R)-2-Methylimino-1-phenylpropan-1-ol	41.4	10.3	-0.88728	C10H13NO	208.098	3.81222	C04351	Biosynthesis of various alkaloids(ko00996);;Metabolic pathways(ko01100);;Biosynthesis of secondary metabolites(ko01110)	--	--	--	--	--	--	--	--	--	--
Negative	Aminoimidazole ribotide	47	43.1	4.93707	C8H14N3O7P	340.057	3.81222	C03373	Purine metabolism(ko00230);;Thiamine metabolism(ko00730);;Porphyrin metabolism(ko00860);;Metabolic pathways(ko01100);;Biosynthesis of secondary metabolites(ko01110);;Biosynthesis of cofactors(ko01240)	--	--	--	--	HMDB0001235	25635-88-5	Organic compounds	Organic oxygen compounds	Organooxygen compounds	Carbohydrates and carbohydrate conjugates
Negative	4-Methylcatechol	47.7	46.8	-3.91691	C7H8O2	123.045	3.83363	C06730	Xylene degradation(ko00622);;Toluene degradation(ko00623);;Naphthalene degradation(ko00626);;Metabolic pathways(ko01100);;Microbial metabolism in diverse environments(ko01120);;Degradation of aromatic compounds(ko01220)	--	--	--	--	HMDB0000873	452-86-8	Organic compounds	Benzenoids	Phenols	Benzenediols
Negative	Indole-3-carboxylic acid	49	55.3	-3.14345	C9H7NO2	160.04	3.8265	C19837	--	--	--	--	--	HMDB0003320	771-50-6	Organic compounds	Organoheterocyclic compounds	Indoles and derivatives	Indolecarboxylic acids and derivatives
Negative	ISOPEONOL	48.5	49.3	-3.76379	C9H10O3	165.055	3.8265	--	--	--	--	--	--	--	--	--	--	--	--
Negative	Canavanine	44.9	31.3	3.50423	C5H12N4O3	211.061	3.83363	C00308	--	--	--	--	--	HMDB0002706	543-38-4	Organic compounds	Organic acids and derivatives	Carboxylic acids and derivatives	Amino acids, peptides, and analogues
Negative	2-(5'-Methylthio)pentylmalic acid	40.2	22.1	-4.0154	C10H18O5S	249.079	3.83363	C17222	2-Oxocarboxylic acid metabolism(ko01210)	--	--	--	--	HMDB0304052	--	Organic compounds	Organic acids and derivatives	Hydroxy acids and derivatives	Medium-chain hydroxy acids and derivatives
Negative	Undecanedioic acid	46.3	41.2	-3.23203	C11H20O4	261.134	3.83363	--	--	LMFA01170007	Fatty Acyls [FA]	Fatty Acids and Conjugates [FA01]	Dicarboxylic acids [FA0117]	HMDB0000888	1852-04-6	Organic compounds	Lipids and lipid-like molecules	Fatty Acyls	Fatty acids and conjugates
Negative	Succinyllipoic acid	44.2	63.1	34.4929	C12H21NO4S2	306.095	3.83363	--	--	--	--	--	--	--	--	--	--	--	--
Negative	5-amino-1-(5-phospho-D-ribosyl)imidazole-4-carboxylate	43.7	38.8	11.6257	C9H14N3O9P	338.043	3.8265	C04751	Purine metabolism(ko00230);;Metabolic pathways(ko01100);;Biosynthesis of secondary metabolites(ko01110)	--	--	--	--	HMDB0006273	6001-14-5	Organic compounds	Organic oxygen compounds	Organooxygen compounds	Carbohydrates and carbohydrate conjugates
Negative	N-3-Hydroxyoctanoyl-L-homoserine lactone	41.2	21.3	1.46674	C12H21NO4	264.122	3.86218	C21200	Quorum sensing(ko02024)	--	--	--	--	--	--	--	--	--	--
Negative	Dihydrofolic acid	45.3	46.8	15.8424	C19H21N7O6	478.132	3.86932	C00415	One carbon pool by folate(ko00670);;Folate biosynthesis(ko00790);;Metabolic pathways(ko01100);;Biosynthesis of cofactors(ko01240)	--	--	--	--	HMDB0001056	4033-27-6	Organic compounds	Organic acids and derivatives	Carboxylic acids and derivatives	Amino acids, peptides, and analogues
Negative	Spirodilactone	41.1	18	6.34327	C11H8O4	249.042	3.87647	C06986	Ubiquinone and other terpenoid-quinone biosynthesis(ko00130)	--	--	--	--	--	--	--	--	--	--
Negative	1-Nitro-7-glutathionyl-8-hydroxy-7,8-dihydronaphthalene	45.3	45.1	-7.36421	C20H24N4O9S	541.121	3.89788	C14804	--	--	--	--	--	HMDB0060329	--	Organic compounds	Benzenoids	Naphthalenes	--
Negative	Vincristine	42.9	45	-4.6222	C46H56N4O10	823.389	3.91215	C07204	Indole alkaloid biosynthesis(ko00901);;Metabolic pathways(ko01100);;Biosynthesis of secondary metabolites(ko01110)	--	--	--	--	HMDB0014681	57-22-7	Organic compounds	Organic acids and derivatives	Carboxylic acids and derivatives	Amino acids, peptides, and analogues
Negative	Melibiitol	41.5	43.2	40.7284	C12H24O11	343.139	3.9407	C05399	Galactose metabolism(ko00052)	--	--	--	--	HMDB0006791	--	Organic compounds	Lipids and lipid-like molecules	Fatty Acyls	Fatty acyl glycosides
Negative	5-Amino-6-(5'-phosphoribosylamino)uracil	41.8	43.5	37.1453	C9H15N4O9P	389.076	3.9407	C01268	Riboflavin metabolism(ko00740);;Metabolic pathways(ko01100);;Biosynthesis of secondary metabolites(ko01110);;Biosynthesis of cofactors(ko01240)	--	--	--	--	--	--	--	--	--	--
Negative	2-Fluorocyclohexadiene-cis,cis-1,2-diol-1-carboxylate	43.7	26.4	-4.51032	C7H7FO4	219.03	3.95498	C16482	Fluorobenzoate degradation(ko00364);;Metabolic pathways(ko01100);;Microbial metabolism in diverse environments(ko01120)	--	--	--	--	--	--	--	--	--	--
Negative	4-Allyl-2-methoxyphenol	41.5	13.8	-4.54652	C10H12O2	209.081	3.96212	--	--	--	--	--	--	HMDB0005809	97-53-0	Organic compounds	Benzenoids	Phenols	Methoxyphenols
Negative	2'-Deamino-2'-hydroxyparomamine	47.8	66.1	-16.2532	C12H24N2O8	359.117	3.96212	C20353	Neomycin, kanamycin and gentamicin biosynthesis(ko00524);;Biosynthesis of secondary metabolites(ko01110)	--	--	--	--	--	--	--	--	--	--
Negative	Barbiturate	41.5	25.2	-16.1491	C4H4N2O3	127.013	3.98353	C00813	Pyrimidine metabolism(ko00240);;Metabolic pathways(ko01100)	--	--	--	--	HMDB0041833	67-52-7	Organic compounds	Organoheterocyclic compounds	Diazines	Pyrimidines and pyrimidine derivatives
Negative	1,2-Dihydroxy-3-keto-5-methylthiopentene	44.1	49.8	-25.4484	C6H10O3S	197	3.98353	--	--	--	--	--	--	HMDB0012134	746507-19-7	Organic compounds	Organic oxygen compounds	Organooxygen compounds	Carbonyl compounds
Negative	Met-Asn-OH	41.8	25	-2.88961	C14H17N3O7S	370.07	3.99782	--	--	--	--	--	--	--	--	--	--	--	--
Negative	7(1)-Hydroxychlorophyll a	45.6	80.4	9.49851	C55H72MgN4O6	929.514	4.02637	C18151	Porphyrin metabolism(ko00860);;Metabolic pathways(ko01100);;Biosynthesis of secondary metabolites(ko01110)	--	--	--	--	--	--	--	--	--	--
Negative	N-Formyl-L-aspartate	41.8	34.7	-19.0796	C5H7NO5	160.022	4.04063	C01044	Histidine metabolism(ko00340);;Metabolic pathways(ko01100)	--	--	--	--	HMDB0060495	--	Organic compounds	Organic acids and derivatives	Carboxylic acids and derivatives	Amino acids, peptides, and analogues
Negative	3-Deoxy-D-manno-octulosonate	44.3	27.1	4.0503	C8H14O8	237.063	4.04063	C01187	Lipopolysaccharide biosynthesis(ko00540);;Metabolic pathways(ko01100);;Biosynthesis of nucleotide sugars(ko01250)	--	--	--	--	HMDB0304125	--	Organic compounds	Organic oxygen compounds	Organooxygen compounds	Carbohydrates and carbohydrate conjugates
Negative	1-Methyladenosine	46.2	53	2.31452	C11H17N5O4	318.098	4.04063	C02494	--	--	--	--	--	HMDB0003331	15763-06-1	Organic compounds	Nucleosides, nucleotides, and analogues	Purine nucleosides	--
Negative	Azelaic acid	56.9	57.7	-3.78903	C9H16O4	187.097	4.05492	C08261	--	LMFA01170054	Fatty Acyls [FA]	Fatty Acids and Conjugates [FA01]	Dicarboxylic acids [FA0117]	HMDB0000784	123-99-9	Organic compounds	Lipids and lipid-like molecules	Fatty Acyls	Fatty acids and conjugates
Negative	2-Oxoindole-3-acetate	43.2	22.2	-3.13147	C10H9NO3	226.027	4.05492	C22202	Tryptophan metabolism(ko00380)	--	--	--	--	--	--	--	--	--	--
Negative	5-Phosphoribosylamine	41.6	25.5	-14.4139	C5H12NO7P	228.025	4.05492	C03090	Purine metabolism(ko00230);;Alanine, aspartate and glutamate metabolism(ko00250);;Metabolic pathways(ko01100);;Biosynthesis of secondary metabolites(ko01110)	--	--	--	--	HMDB0001128	6062-06-02	Organic compounds	Organic oxygen compounds	Organooxygen compounds	Carbohydrates and carbohydrate conjugates
Negative	2-Thiocytidine	48	56.9	5.23291	C9H13N3O4S	280.039	4.05492	--	--	--	--	--	--	--	--	--	--	--	--
Negative	S-(4-Methylthiobutylthiohydroximoyl)-L-cysteine	40.2	45	-27.7753	C8H16N2O3S2	287.023	4.05492	C17242	Biosynthesis of secondary metabolites(ko01110);;2-Oxocarboxylic acid metabolism(ko01210)	--	--	--	--	--	--	--	--	--	--
Negative	coformycin	46.5	58.1	11.1847	C11H16N4O5	329.113	4.08277	C01677	--	--	--	--	--	HMDB0250398	--	Organic compounds	Organic oxygen compounds	Organooxygen compounds	Carbohydrates and carbohydrate conjugates
Negative	(S)-N-Methylcoclaurine	44.9	39.1	-4.61646	C18H21NO3	320.125	4.0899	C05176	Metabolic pathways(ko01100);;Biosynthesis of secondary metabolites(ko01110)	--	--	--	--	HMDB0060319	--	Organic compounds	Organoheterocyclic compounds	Isoquinolines and derivatives	Benzylisoquinolines
Negative	Ethosuximide	45.7	32.7	-2.82621	C7H11NO2	341.171	4.09703	C07505	--	--	--	--	--	HMDB0014731	77-67-8	Organic compounds	Organoheterocyclic compounds	Pyrrolidines	Pyrrolidones
Negative	2-phenylbut-2-enal	40	12.8	-7.5193	C10H10O	191.07	4.11845	--	--	--	--	--	--	HMDB0031619	4411-89-6	Organic compounds	Benzenoids	Benzene and substituted derivatives	Phenylacetaldehydes
Negative	Gentiopicrin	46.8	46.6	5.27824	C16H20O9	355.105	4.11845	C09782	Biosynthesis of secondary metabolites(ko01110)	LMPR0102070009	Prenol Lipids [PR]	Isoprenoids [PR01]	C10 isoprenoids (monoterpenes) [PR0102]	--	--	--	--	--	--
Negative	beta-Citryl-L-glutamate	41.9	37.8	21.4379	C11H15NO10	366.075	4.11845	C20775	Alanine, aspartate and glutamate metabolism(ko00250);;Metabolic pathways(ko01100)	--	--	--	--	HMDB0013220	69281-09-0	Organic compounds	Organic acids and derivatives	Carboxylic acids and derivatives	Amino acids, peptides, and analogues
Negative	Chromopyrrolate	42.3	41.8	-27.2426	C22H15N3O4	384.088	4.11845	C21125	Staurosporine biosynthesis(ko00404);;Metabolic pathways(ko01100);;Biosynthesis of secondary metabolites(ko01110)	--	--	--	--	--	--	--	--	--	--
Negative	Secologanin	40.6	33.4	11.4758	C17H24O10	409.116	4.13987	C01852	Indole alkaloid biosynthesis(ko00901);;Metabolic pathways(ko01100);;Biosynthesis of secondary metabolites(ko01110)	LMPR0102070002	Prenol Lipids [PR]	Isoprenoids [PR01]	C10 isoprenoids (monoterpenes) [PR0102]	HMDB0304482	--	Organic compounds	Lipids and lipid-like molecules	Prenol lipids	Terpene glycosides
Negative	8-Amino-7-oxononanoate	43.9	28.2	-3.40997	C9H17NO3	186.113	4.16128	C01092	Biotin metabolism(ko00780);;Metabolic pathways(ko01100);;Biosynthesis of cofactors(ko01240)	LMFA01060168	Fatty Acyls [FA]	Fatty Acids and Conjugates [FA01]	Oxo fatty acids [FA0106]	HMDB0240687	682799-71-9	Organic compounds	Lipids and lipid-like molecules	Fatty Acyls	Fatty acids and conjugates
Negative	Skatole	40.3	12	-3.79147	C9H9N	130.066	4.16842	C08313	Tryptophan metabolism(ko00380)	--	--	--	--	HMDB0000466	83-34-1	Organic compounds	Organoheterocyclic compounds	Indoles and derivatives	Indoles
Negative	3-Methylindolepyruvate	42.6	19.8	-1.65381	C12H11NO3	262.072	4.16842	C05644	Tryptophan metabolism(ko00380);;Metabolic pathways(ko01100)	--	--	--	--	--	--	--	--	--	--
Negative	Myristoleic acid	44.3	34.5	3.63203	C14H26O2	271.192	4.16842	C08322	--	LMFA01030051	Fatty Acyls [FA]	Fatty Acids and Conjugates [FA01]	Unsaturated fatty acids [FA0103]	HMDB0002000	544-64-9	Organic compounds	Lipids and lipid-like molecules	Fatty Acyls	Fatty acids and conjugates
Negative	tris-acetate	40.3	21.8	14.4645	C4H11NO3	142.05	4.17557	--	--	--	--	--	--	--	--	--	--	--	--
Negative	N-Methylglutamic acid	48.4	57.5	-5.43378	C6H11NO4	160.061	4.17557	--	--	--	--	--	--	HMDB0062660	35989-16-3	Organic compounds	Organic acids and derivatives	Carboxylic acids and derivatives	Amino acids, peptides, and analogues
Negative	3,4-Dihydroxy-3,4-dihydro-9-fluorenone	43.6	27.3	5.49597	C13H10O3	213.057	4.1827	C07722	Polycyclic aromatic hydrocarbon degradation(ko00624);;Microbial metabolism in diverse environments(ko01120)	--	--	--	--	--	--	--	--	--	--
Negative	(R)-(Indol-3-yl)lactate	44.3	27.2	-2.86254	C11H11NO3	240.043	4.1827	C22006	Tryptophan metabolism(ko00380);;Metabolic pathways(ko01100)	--	--	--	--	--	--	--	--	--	--
Negative	3-Oxo-alpha-ionol	41.4	44.5	35.9424	C13H20O2	243.123	4.1827	--	--	--	--	--	--	HMDB0303805	--	Organic compounds	Lipids and lipid-like molecules	Prenol lipids	Sesquiterpenoids
Negative	Isopenicillin N	40.9	46.4	-21.9854	C14H21N3O6S	380.082	4.18983	C05557	Penicillin and cephalosporin biosynthesis(ko00311);;Metabolic pathways(ko01100);;Biosynthesis of secondary metabolites(ko01110)	--	--	--	--	HMDB0253667	--	Organic compounds	Organic acids and derivatives	Carboxylic acids and derivatives	Amino acids, peptides, and analogues
Negative	4,5-Dimethyl-2-propylthiazole	42.6	28.8	8.99402	C8H13NS	176.053	4.20412	--	--	--	--	--	--	HMDB0040073	41981-72-0	Organic compounds	Organoheterocyclic compounds	Azoles	Thiazoles
Negative	2-Hydroxy-5-methylquinone	51.8	68.7	-1.53689	C7H6O3	137.024	4.21142	C18316	Nitrotoluene degradation(ko00633);;Microbial metabolism in diverse environments(ko01120)	--	--	--	--	--	--	--	--	--	--
Negative	2-Aminophenoxazin-3-one	44.1	32.5	-3.74005	C12H8N2O2	247.027	4.21142	C02161	Tryptophan metabolism(ko00380);;Metabolic pathways(ko01100)	--	--	--	--	HMDB0030483	1916-59-2	Organic compounds	Organoheterocyclic compounds	Benzoxazines	Phenoxazines
Negative	Geranylgeranyl bacteriochlorophyllide b	40.5	48.7	5.82247	C55H66MgN4O6	937.458	4.21142	C21435	Porphyrin metabolism(ko00860)	--	--	--	--	--	--	--	--	--	--
Negative	cis-3-(3-Carboxyethenyl)-3,5-cyclohexadiene-1,2-diol	44.3	35.5	5.0489	C9H10O4	409.116	4.21857	C12622	Phenylalanine metabolism(ko00360);;Metabolic pathways(ko01100);;Microbial metabolism in diverse environments(ko01120);;Degradation of aromatic compounds(ko01220)	--	--	--	--	--	--	--	--	--	--
Negative	(S)-3-Acetyloctanal	41.2	16.7	-5.49219	C10H18O2	215.128	4.2257	C21139	Prodigiosin biosynthesis(ko00333);;Metabolic pathways(ko01100);;Biosynthesis of secondary metabolites(ko01110)	--	--	--	--	--	--	--	--	--	--
Negative	C20818	46.5	46.3	4.91439	C10H16N2O3S	289.088	4.2257	C20818	Carbapenem biosynthesis(ko00332);;Biosynthesis of secondary metabolites(ko01110)	--	--	--	--	--	--	--	--	--	--
Negative	alpha-D-glucose 1-methylene-phosphonate	41.2	29.6	16.3076	C7H14O9P-	318.04	4.2257	--	--	--	--	--	--	--	--	--	--	--	--
Negative	p-Hydroxybenzyldesulphoglucosinolate	42.5	49.9	34.0353	C14H19NO7S	366.075	4.2257	C17240	2-Oxocarboxylic acid metabolism(ko01210)	--	--	--	--	--	--	--	--	--	--
Negative	Aflatrem	51.6	67.9	2.08038	C32H39NO4	1061.59	4.23997	C20555	Indole diterpene alkaloid biosynthesis(ko00403);;Biosynthesis of secondary metabolites(ko01110)	--	--	--	--	--	--	--	--	--	--
Negative	2-Phenyl-1,3-propanediol monocarbamate	41.2	20.5	7.96507	C10H13NO3	216.066	4.25425	C16586	--	--	--	--	--	HMDB0060351	--	Organic compounds	Benzenoids	Benzene and substituted derivatives	--
Negative	cis-1,2-Dihydroxy-1,2-dihydro-8-carboxynaphthalene	43.9	37	9.57525	C11H10O4	227.035	4.24712	C14092	Naphthalene degradation(ko00626);;Microbial metabolism in diverse environments(ko01120)	--	--	--	--	--	--	--	--	--	--
Negative	Streptozocin	45.3	38.9	-5.31529	C8H15N3O7	264.082	4.25425	C07313	--	--	--	--	--	HMDB0014572	18883-66-4	Organic compounds	Organic oxygen compounds	Organooxygen compounds	Carbohydrates and carbohydrate conjugates
Negative	ethyl-(2R)-methyl-(3S)-hydroxybutanoate	42.7	22.6	-3.26331	C7H14O3	145.087	4.26138	--	--	--	--	--	--	--	--	--	--	--	--
Negative	3-Hydroxy-7,8-dimethoxy-6-isopropoxy-2-naphthoate	41.4	12.7	-1.31816	C16H18O6	305.103	4.26853	C21323	Biosynthesis of enediyne antibiotics(ko01059);;Metabolic pathways(ko01100);;Biosynthesis of secondary metabolites(ko01110)	--	--	--	--	--	--	--	--	--	--
Negative	D,L-gamma-methylphosphinothricin	42	17.7	-5.1752	C6H13NO4P-	193.05	4.27567	--	--	--	--	--	--	--	--	--	--	--	--
Negative	Kainic acid	43.4	23.8	-3.24735	C10H15NO4	212.092	4.2828	C12819	--	--	--	--	--	HMDB0253757	--	Organic compounds	Organic acids and derivatives	Carboxylic acids and derivatives	Amino acids, peptides, and analogues
Negative	Magnoflorine	43.5	30.9	-1.37169	C20H24NO4+	387.168	4.2828	C09581	Biosynthesis of secondary metabolites(ko01110)	--	--	--	--	HMDB0304413	--	Organic compounds	Alkaloids and derivatives	Aporphines	--
Negative	4-Nitrophenol	46.8	42.6	-4.50025	C6H5NO3	138.019	4.30422	C00870	Aminobenzoate degradation(ko00627);;Microbial metabolism in diverse environments(ko01120)	--	--	--	--	HMDB0001232	100-02-7	Organic compounds	Benzenoids	Phenols	Nitrophenols
Negative	Ciprofloxacin	41.6	43	-39.4275	C17H18FN3O3	352.095	4.30422	C05349	ABC transporters(ko02010)	--	--	--	--	HMDB0014677	85721-33-1	Organic compounds	Organoheterocyclic compounds	Quinolines and derivatives	Quinoline carboxylic acids
Negative	N-Acetyl-D-lactosamine	45	45.7	13.2847	C14H25NO11	382.141	4.31135	--	--	--	--	--	--	--	--	--	--	--	--
Negative	5-N-Acetyl-7-N-(D-alanyl)-legionaminic acid	48.9	52	-3.29297	C14H25N3O8	384.138	4.31135	C22250	O-Antigen nucleotide sugar biosynthesis(ko00541);;Metabolic pathways(ko01100);;Biosynthesis of nucleotide sugars(ko01250)	--	--	--	--	--	--	--	--	--	--
Negative	Sedoheptulose	44.1	31.4	7.57039	C7H14O7	245.045	4.3185	C02076	Carbon fixation in photosynthetic organisms(ko00710);;Metabolic pathways(ko01100)	--	--	--	--	HMDB0003219	470-46-2	Organic compounds	Organic oxygen compounds	Organooxygen compounds	Carbohydrates and carbohydrate conjugates
Negative	Demethylphosphinothricin	40.6	13.2	3.89345	C4H10NO4P	333.064	4.3185	C17962	Phosphonate and phosphinate metabolism(ko00440);;Biosynthesis of secondary metabolites(ko01110)	--	--	--	--	--	--	--	--	--	--
Negative	Coumarin	47.8	50.3	-4.69822	C9H6O2	181.005	4.32563	C05851	Biosynthesis of various plant secondary metabolites(ko00999);;Biosynthesis of secondary metabolites(ko01110)	--	--	--	--	HMDB0001218	91-64-5	Organic compounds	Phenylpropanoids and polyketides	Coumarins and derivatives	--
Negative	L-cysteinylglycine	45.2	50.5	1.66184	C5H10N2O3S	199.016	4.33277	C01419	Glutathione metabolism(ko00480);;Metabolic pathways(ko01100)	--	--	--	--	HMDB0000078	19246-18-5	Organic compounds	Organic acids and derivatives	Carboxylic acids and derivatives	Amino acids, peptides, and analogues
Negative	Val His Leu Asp	40.8	21.4	-9.97724	C21H34N6O7	481.237	4.33277	--	--	--	--	--	--	--	--	--	--	--	--
Negative	2,3-dinor Thromboxane B1	40.8	11.2	-2.94563	C18H32O6	343.212	4.35418	--	--	--	--	--	--	--	--	--	--	--	--
Negative	Isopimpinellin	41.1	16.7	0.38412	C13H10O5	281.022	4.36132	C02162	Biosynthesis of various plant secondary metabolites(ko00999);;Biosynthesis of secondary metabolites(ko01110)	--	--	--	--	HMDB0034312	482-27-9	Organic compounds	Phenylpropanoids and polyketides	Coumarins and derivatives	Furanocoumarins
Negative	N6-(L-1,3-Dicarboxypropyl)-L-lysine	43.4	28.8	8.30596	C11H20N2O6	311.104	4.36132	C00449	Lysine biosynthesis(ko00300);;Lysine degradation(ko00310);;Metabolic pathways(ko01100);;Biosynthesis of secondary metabolites(ko01110);;Biosynthesis of amino acids(ko01230)	--	--	--	--	HMDB0000279	997-68-2	Organic compounds	Organic acids and derivatives	Carboxylic acids and derivatives	Amino acids, peptides, and analogues
Negative	L-Ala-gamma-D-Glu-Dap	43.1	58	49.9065	C13H19N5O4	330.134	4.36132	--	--	--	--	--	--	--	--	--	--	--	--
Negative	5-Acetylamino-6-amino-3-methyluracil	44.1	24.6	2.19122	C7H10N4O3	233.045	4.36847	C16366	Caffeine metabolism(ko00232)	--	--	--	--	HMDB0004400	19893-78-8	Organic compounds	Organic nitrogen compounds	Organonitrogen compounds	N-arylamides
Negative	6-Aminopenicillanate	43.5	34.6	6.38146	C8H12N2O3S	237.033	4.36847	C02954	Penicillin and cephalosporin biosynthesis(ko00311);;Biosynthesis of secondary metabolites(ko01110)	--	--	--	--	HMDB0060618	--	Organic compounds	Organic acids and derivatives	Carboxylic acids and derivatives	Amino acids, peptides, and analogues
Negative	Deoxyribose	41.6	31.1	-23.4761	C5H10O4	267.102	4.36847	C01801	Pentose phosphate pathway(ko00030);;Metabolic pathways(ko01100)	--	--	--	--	HMDB0003224	533-67-5	Organic compounds	Organic oxygen compounds	Organooxygen compounds	Carbohydrates and carbohydrate conjugates
Negative	D-glycero-beta-D-manno-Heptose 7-phosphate	40.2	17.4	10.6974	C7H15O10P	289.036	4.36847	C07836	Lipopolysaccharide biosynthesis(ko00540);;Metabolic pathways(ko01100);;Biosynthesis of nucleotide sugars(ko01250)	--	--	--	--	--	--	--	--	--	--
Negative	hexanoic acid	40.7	9.97	-3.61756	C6H12O2	231.159	4.38273	C01585	--	LMFA01010006	Fatty Acyls [FA]	Fatty Acids and Conjugates [FA01]	Straight chain fatty acids [FA0101]	HMDB0000535	142-62-1	Organic compounds	Lipids and lipid-like molecules	Fatty Acyls	Fatty acids and conjugates
Negative	Dihydrojasmonic Acid	47.5	46	-2.18806	C12H20O3	257.139	4.3756	--	--	--	--	--	--	HMDB0033601	98674-52-3	Organic compounds	Lipids and lipid-like molecules	Fatty Acyls	Lineolic acids and derivatives
Negative	5-Hydroxykynurenamine	43	30.6	-3.8028	C9H12N2O2	419.192	4.3756	C05638	Tryptophan metabolism(ko00380);;Metabolic pathways(ko01100)	--	--	--	--	HMDB0004076	708-23-6	Organic compounds	Organic oxygen compounds	Organooxygen compounds	Carbonyl compounds
Negative	Neopterin	41.6	25.9	-10.7996	C9H11N5O4	551.155	4.38273	C05926	Folate biosynthesis(ko00790)	--	--	--	--	HMDB0000845	2009-64-5	Organic compounds	Organoheterocyclic compounds	Pteridines and derivatives	Pterins and derivatives
Negative	(-)-endo-Fenchol	41.9	17.7	-3.62583	C10H18O	199.133	4.38988	C02344	Biosynthesis of secondary metabolites(ko01110)	LMPR0102120005	Prenol Lipids [PR]	Isoprenoids [PR01]	C10 isoprenoids (monoterpenes) [PR0102]	HMDB0303866	--	Organic compounds	Lipids and lipid-like molecules	Prenol lipids	Monoterpenoids
Negative	Hercynine	49.4	55.5	3.99285	C9H16N3O2+	243.123	4.38988	C05575	Histidine metabolism(ko00340);;Metabolic pathways(ko01100)	--	--	--	--	HMDB0029422	534-30-5	Organic compounds	Organic acids and derivatives	Carboxylic acids and derivatives	Amino acids, peptides, and analogues
Negative	2-Dehydro-3-deoxy-D-arabino-heptonate 7-phosphate	40.7	15.3	-1.79399	C7H13O10P	333.022	4.38988	C04691	Phenylalanine, tyrosine and tryptophan biosynthesis(ko00400);;Metabolic pathways(ko01100);;Biosynthesis of secondary metabolites(ko01110);;Biosynthesis of amino acids(ko01230)	--	--	--	--	HMDB0304124	--	Organic compounds	Organic oxygen compounds	Organooxygen compounds	Carbohydrates and carbohydrate conjugates
Negative	(-)-Glyceollin I	40.4	18.3	1.15674	C20H18O5	359.09	4.38988	C01701	Biosynthesis of secondary metabolites(ko01110)	LMPK12070123	Polyketides [PK]	Flavonoids [PK12]	Pterocarpans [PK1207]	HMDB0033901	57103-57-8	Organic compounds	Organosulfur compounds	Thiols	Alkylthiols
Negative	2,5-Diamino-6-(5-phospho-D-ribosylamino)pyrimidin-4(3H)-one	46.1	44.9	6.41634	C9H16N5O8P	388.045	4.38988	C01304	Riboflavin metabolism(ko00740);;Folate biosynthesis(ko00790);;Metabolic pathways(ko01100);;Biosynthesis of secondary metabolites(ko01110);;Biosynthesis of cofactors(ko01240)	--	--	--	--	HMDB0304044	--	Organic compounds	Organic oxygen compounds	Organooxygen compounds	Carbohydrates and carbohydrate conjugates
Negative	Cephalosporin C	42.9	39.2	-3.95811	C16H21N3O8S	414.096	4.38988	C00916	Penicillin and cephalosporin biosynthesis(ko00311);;Metabolic pathways(ko01100);;Biosynthesis of secondary metabolites(ko01110)	--	--	--	--	HMDB0060450	--	Organic compounds	Organic acids and derivatives	Carboxylic acids and derivatives	Amino acids, peptides, and analogues
Negative	Solanine	50.1	71	-1.46477	C45H73NO15	912.495	4.41773	C10820	Biosynthesis of various alkaloids(ko00996)	--	--	--	--	HMDB0034202	20562-02-1	Organic compounds	Phenylpropanoids and polyketides	Depsides and depsidones	--
Negative	CDP-DG(18:0/20:4(5Z,8Z,11Z,14Z))	40.3	40.6	-3.96071	C50H85N3O15P2	1028.53	4.43913	--	--	LMGP13010017	Glycerophospholipids [GP]	CDP-Glycerols [GP13]	CDP-diacylglycerols [GP1301]	HMDB0006982	--	Organic compounds	Lipids and lipid-like molecules	Glycerophospholipids	CDP-glycerols
Negative	(S)-Norlaudanosoline	44.3	38.6	-8.14624	C16H17NO4	322.083	4.45342	C02916	Biosynthesis of secondary metabolites(ko01110)	--	--	--	--	HMDB0012486	57073-15-1	Organic compounds	Organoheterocyclic compounds	Isoquinolines and derivatives	Benzylisoquinolines
Negative	D-Mannonate	43.3	27	-2.03432	C6H11O7-	435.098	4.4891	C00514	Pentose and glucuronate interconversions(ko00040);;Metabolic pathways(ko01100)	--	--	--	--	HMDB0242119	--	Organic compounds	Organic acids and derivatives	Hydroxy acids and derivatives	Medium-chain hydroxy acids and derivatives
Negative	2-Hydroxy-7-methoxy-5-methyl-1-naphthoate	43.2	44.3	1.91129	C13H12O4	231.067	4.51767	C20841	Biosynthesis of enediyne antibiotics(ko01059);;Metabolic pathways(ko01100);;Biosynthesis of secondary metabolites(ko01110)	--	--	--	--	--	--	--	--	--	--
Negative	Isoleucyl-Asparagine	48.4	63.4	-15.2106	C10H19N3O4	244.127	4.51767	--	--	--	--	--	--	HMDB0028902	--	Organic compounds	Organic acids and derivatives	Carboxylic acids and derivatives	Amino acids, peptides, and analogues
Negative	Phosphoribosylformylglycineamidine	48.8	62.1	11.0687	C8H16N3O8P	312.064	4.51767	--	--	--	--	--	--	HMDB0000999	37721-04-3	Organic compounds	Organic oxygen compounds	Organooxygen compounds	Carbohydrates and carbohydrate conjugates
Negative	Nicotinic acid mononucleotide	40.5	29.2	-12.422	C11H16NO9P	336.045	4.5248	--	--	--	--	--	--	HMDB0001132	321-02-8	Organic compounds	Nucleosides, nucleotides, and analogues	Pyridine nucleotides	Nicotinic acid nucleotides
Negative	Arachidonoylglycine	49.7	62.4	7.02058	C22H35NO3	396.234	4.54622	--	--	--	--	--	--	--	--	--	--	--	--
Negative	Hordenine	48	47.1	-2.81312	C10H15NO	164.108	4.5819	C06199	Tyrosine metabolism(ko00350);;Metabolic pathways(ko01100)	--	--	--	--	HMDB0004366	539-15-1	Organic compounds	Benzenoids	Benzene and substituted derivatives	Phenethylamines
Negative	Gamma-glutamyl-L-putrescine	42.7	50.8	-43.5365	C9H19N3O3	238.108	4.5819	--	--	--	--	--	--	HMDB0012230	--	Organic compounds	Organic acids and derivatives	Carboxylic acids and derivatives	Amino acids, peptides, and analogues
Negative	C20823	40.7	22.2	-5.84686	C11H16N2O3S	571.187	4.5819	C20823	Carbapenem biosynthesis(ko00332)	--	--	--	--	--	--	--	--	--	--
Negative	(3R)-6-Hydroxy-3-isopropenyl-heptanoate	41.2	14.6	-3.99041	C10H18O3	185.118	4.59618	C11404	Limonene and pinene degradation(ko00903);;Biosynthesis of secondary metabolites(ko01110);;Degradation of aromatic compounds(ko01220)	--	--	--	--	--	--	--	--	--	--
Negative	(+)-(3S,4R)-cis-3,4-Dihydroxy-3,4-dihydrofluorene	40.2	21.3	14.4303	C13H12O2	459.187	4.63187	C07721	Polycyclic aromatic hydrocarbon degradation(ko00624);;Microbial metabolism in diverse environments(ko01120)	--	--	--	--	--	--	--	--	--	--
Negative	2,6-Dihydroxypseudooxynicotine	44.9	51.2	14.4466	C10H14N2O3	479.221	4.64615	C15986	Nicotinate and nicotinamide metabolism(ko00760);;Metabolic pathways(ko01100);;Microbial metabolism in diverse environments(ko01120)	--	--	--	--	--	--	--	--	--	--
Negative	5-epi-Valiolol 7-phosphate	41.3	19.3	7.42278	C7H15O9P	273.04	4.6747	C21204	Acarbose and validamycin biosynthesis(ko00525);;Metabolic pathways(ko01100);;Biosynthesis of secondary metabolites(ko01110)	--	--	--	--	--	--	--	--	--	--
Negative	Linatine	44	27.3	3.43245	C10H17N3O5	280.092	4.68898	C05939	D-Amino acid metabolism(ko00470)	--	--	--	--	HMDB0038516	10139-06-7	Organic compounds	Organic acids and derivatives	Carboxylic acids and derivatives	Amino acids, peptides, and analogues
Negative	3-Hydroxyaminophenol	40.2	10.5	-3.76452	C6H7NO2	124.04	4.69612	C14602	Aminobenzoate degradation(ko00627);;Microbial metabolism in diverse environments(ko01120)	--	--	--	--	--	--	--	--	--	--
Negative	Iminoaspartic acid	41.9	21.7	5.77045	C4H5NO4	321.059	4.71038	C05840	Nicotinate and nicotinamide metabolism(ko00760);;Metabolic pathways(ko01100);;Biosynthesis of cofactors(ko01240)	LMFA01170110	Fatty Acyls [FA]	Fatty Acids and Conjugates [FA01]	Dicarboxylic acids [FA0117]	HMDB0001131	79067-61-1	Organic compounds	Organic acids and derivatives	Carboxylic acids and derivatives	Dicarboxylic acids and derivatives
Negative	Chorismate	40.2	24	-10.4176	C10H10O6	451.083	4.7318	C00251	Ubiquinone and other terpenoid-quinone biosynthesis(ko00130);;Phenylalanine, tyrosine and tryptophan biosynthesis(ko00400);;Phenazine biosynthesis(ko00405);;Folate biosynthesis(ko00790);;Biosynthesis of various alkaloids(ko00996);;Biosynthesis of various other secondary metabolites(ko00997);;Biosynthesis of various antibiotics(ko00998);;Biosynthesis of various plant secondary metabolites(ko00999)…	--	--	--	--	HMDB0012199	617-12-9	Organic compounds	Organic acids and derivatives	Carboxylic acids and derivatives	Dicarboxylic acids and derivatives
Negative	Stizolobinate	40.6	19.1	4.36743	C9H9NO6	453.081	4.7318	C06048	Tyrosine metabolism(ko00350)	--	--	--	--	--	--	--	--	--	--
Negative	L-Xylo-hexulonolactone	40.8	5.42	-0.0278094	C6H8O6	397.062	4.73895	C03289	Ascorbate and aldarate metabolism(ko00053);;Metabolic pathways(ko01100)	--	--	--	--	--	--	--	--	--	--
Negative	2,2',3-Trihydroxybiphenyl	40.5	11.1	-4.81206	C12H10O3	247.06	4.75252	C03569	Dioxin degradation(ko00621);;Metabolic pathways(ko01100);;Microbial metabolism in diverse environments(ko01120);;Degradation of aromatic compounds(ko01220)	--	--	--	--	--	--	--	--	--	--
Negative	Isomaltose	42.9	31.2	12.1105	C12H22O11	377.09	4.75965	C00252	Starch and sucrose metabolism(ko00500);;Metabolic pathways(ko01100)	--	--	--	--	HMDB0002923	37169-69-0	Organic compounds	Organic oxygen compounds	Organooxygen compounds	Carbohydrates and carbohydrate conjugates
Negative	2-Keto-5-epi-valiolone	40.2	8.72	-1.80528	C7H10O6	379.088	4.75965	C17695	Acarbose and validamycin biosynthesis(ko00525);;Biosynthesis of secondary metabolites(ko01110)	--	--	--	--	--	--	--	--	--	--
Negative	N-Acetylneuraminate 9-phosphate	40.3	22.5	16.5116	C11H20NO12P	388.071	4.77407	C06241	Amino sugar and nucleotide sugar metabolism(ko00520);;Metabolic pathways(ko01100);;Biosynthesis of nucleotide sugars(ko01250)	--	--	--	--	HMDB0006268	--	Organic compounds	Organic oxygen compounds	Organooxygen compounds	Carbohydrates and carbohydrate conjugates
Negative	Monacolin L acid	48.1	67.9	21.1521	C19H30O4	357.191	4.78835	C20853	Biosynthesis of various other secondary metabolites(ko00997);;Metabolic pathways(ko01100);;Biosynthesis of secondary metabolites(ko01110)	--	--	--	--	--	--	--	--	--	--
Negative	Syringic acid	41.8	24.4	10.0135	C9H10O5	219.029	4.80262	C10833	Aminobenzoate degradation(ko00627);;Microbial metabolism in diverse environments(ko01120)	--	--	--	--	HMDB0002085	530-57-4	Organic compounds	Benzenoids	Benzene and substituted derivatives	Benzoic acids and derivatives
Negative	Diflunisal	41.6	29.1	12.9723	C13H8F2O3	249.04	4.80262	C01691	--	--	--	--	--	HMDB0014999	22494-42-4	Organic compounds	Benzenoids	Benzene and substituted derivatives	Biphenyls and derivatives
Negative	N-Isopropylammelide	41.2	10.3	-2.24825	C6H10N4O2	205.049	4.80975	C06553	Atrazine degradation(ko00791);;Metabolic pathways(ko01100);;Microbial metabolism in diverse environments(ko01120)	--	--	--	--	--	--	--	--	--	--
Negative	cis-3,4-Leucopelargonidin	40.8	21.8	10.1303	C15H14O6	311.057	4.8169	C03648	Metabolic pathways(ko01100);;Biosynthesis of secondary metabolites(ko01110)	--	--	--	--	--	--	--	--	--	--
Negative	cis-1,2-Dihydroxy-1,2-dihydro-7-hydroxymethylnaphthalene	41.6	14.2	-3.46951	C11H12O3	237.076	4.83832	C14104	Naphthalene degradation(ko00626);;Microbial metabolism in diverse environments(ko01120)	--	--	--	--	--	--	--	--	--	--
Negative	Roquefortine D	43.5	22.6	1.2673	C22H25N5O2	390.194	4.83832	C22163	Staurosporine biosynthesis(ko00404);;Biosynthesis of secondary metabolites(ko01110)	--	--	--	--	--	--	--	--	--	--
Negative	Premithramycinone	42.2	17.3	1.19037	C21H18O9	459.094	4.83832	C12383	Biosynthesis of type II polyketide products(ko01057);;Metabolic pathways(ko01100);;Biosynthesis of secondary metabolites(ko01110)	--	--	--	--	--	--	--	--	--	--
Negative	Deoxyshikonin	41.6	25.5	0.395079	C16H16O4	307.074	4.90255	C18133	Ubiquinone and other terpenoid-quinone biosynthesis(ko00130);;Biosynthesis of secondary metabolites(ko01110)	--	--	--	--	--	--	--	--	--	--
Negative	Terpendole E	45.1	70.7	17.8372	C28H39NO3	458.275	4.89542	C20536	Indole diterpene alkaloid biosynthesis(ko00403);;Biosynthesis of secondary metabolites(ko01110)	--	--	--	--	--	--	--	--	--	--
Negative	(9Z,12Z,15Z,18Z)-Tetracosatetraenoyl-CoA	42.6	48.5	29.0336	C45H74N7O17P3S	1144.41	4.92397	C16171	Biosynthesis of unsaturated fatty acids(ko01040);;Fatty acid metabolism(ko01212)	LMFA07050139	Fatty Acyls [FA]	Fatty esters [FA07]	Fatty acyl CoAs [FA0705]	HMDB0006516	--	Organic compounds	Lipids and lipid-like molecules	Fatty Acyls	Fatty acyl thioesters
Negative	5-Aminoimidazole	41	23.5	13.4423	C3H5N3	225.113	4.98107	C05239	Purine metabolism(ko00230);;Metabolic pathways(ko01100)	--	--	--	--	HMDB0003929	4919-03-03	Organic compounds	Organoheterocyclic compounds	Azoles	Imidazoles
Negative	Carnosine	41.5	22	12.3617	C9H14N4O3	271.108	4.99535	C00386	Histidine metabolism(ko00340);;beta-Alanine metabolism(ko00410);;Metabolic pathways(ko01100)	--	--	--	--	HMDB0000033	305-84-0	Organic compounds	Organic acids and derivatives	Peptidomimetics	Hybrid peptides
Negative	2,2'-(3-methylcyclohexane-1,1-diyl)diacetic acid	41.8	15.3	-3.25924	C11H18O4	213.113	5.03103	--	--	--	--	--	--	--	--	--	--	--	--
Negative	7,8-dihydroneopterin 3'-phosphate	45.9	54.6	-22.5669	C9H14N5O7P	334.048	5.0596	C05925	Folate biosynthesis(ko00790);;Metabolic pathways(ko01100);;Biosynthesis of cofactors(ko01240)	--	--	--	--	HMDB0304239	--	Organic compounds	Organoheterocyclic compounds	Pteridines and derivatives	Pterins and derivatives
Negative	Gamma-Aminobutyric acid	52.8	82.6	16.7049	C4H9NO2	124.04	5.07387	C00334	Alanine, aspartate and glutamate metabolism(ko00250);;Arginine and proline metabolism(ko00330);;beta-Alanine metabolism(ko00410);;Butanoate metabolism(ko00650);;Nicotinate and nicotinamide metabolism(ko00760);;Metabolic pathways(ko01100);;Microbial metabolism in diverse environments(ko01120);;Quorum sensing(ko02024)	--	--	--	--	HMDB0000112	1956-12-02	Organic compounds	Organic acids and derivatives	Carboxylic acids and derivatives	Amino acids, peptides, and analogues
Negative	Zearalenone	45.4	61	32.5448	C18H22O5	363.155	5.07387	C09981	--	LMPK04000016	Polyketides [PK]	Macrolides and lactone polyketides [PK04]	--	HMDB0031752	17924-92-4	Organic compounds	Phenylpropanoids and polyketides	Macrolides and analogues	Zearalenones
Negative	5'-Butyrylphosphoinosine	40.4	31.7	9.13273	C14H19N4O9P	417.086	5.07387	C06435	Purine metabolism(ko00230)	--	--	--	--	--	--	--	--	--	--
Negative	P1-uridyl-P2-methyl diphosphate	43.9	38.1	10.0027	C10H14N2O12P2-2	450.976	5.07387	--	--	--	--	--	--	--	--	--	--	--	--
Negative	UDP-2-acetamido-4-amino-2,4,6-trideoxy-alpha-D-glucose	42.2	25.7	-8.75737	C17H28N4O15P2	635.096	5.07387	C04630	Amino sugar and nucleotide sugar metabolism(ko00520);;O-Antigen nucleotide sugar biosynthesis(ko00541);;Metabolic pathways(ko01100);;Biosynthesis of nucleotide sugars(ko01250)	--	--	--	--	--	--	--	--	--	--
Negative	(2R,3R)-3-Methylglutamyl-5-semialdehyde-N6-lysine	40.1	47.2	-43.7864	C12H23N3O4	272.15	5.08745	C20279	Lysine biosynthesis(ko00300);;Metabolic pathways(ko01100);;Microbial metabolism in diverse environments(ko01120)	--	--	--	--	--	--	--	--	--	--
Negative	5-iodo-2'-dUMP	41.7	29.2	7.09412	C9H10IN2O8P-2	430.918	5.08745	--	--	--	--	--	--	--	--	--	--	--	--
Negative	Mepivacaine	45.3	35.4	-1.75821	C15H22N2O	281.142	5.15895	C07528	--	--	--	--	--	HMDB0015096	96-88-8	Organic compounds	Organoheterocyclic compounds	Piperidines	Piperidinecarboxylic acids and derivatives
Negative	Adenosine 2',3'-cyclic phosphate	40.7	22.7	-18.9806	C10H12N5O6P	328.039	5.17337	--	--	--	--	--	--	HMDB0011616	634-01-5	Organic compounds	Organic oxygen compounds	Organooxygen compounds	Carbohydrates and carbohydrate conjugates
Negative	Methylimidazoleacetic acid	51.7	75.6	14.3365	C6H8N2O2	161.035	5.18763	C05828	Histidine metabolism(ko00340);;Metabolic pathways(ko01100)	--	--	--	--	HMDB0002820	2	Organic compounds	Organoheterocyclic compounds	Azoles	Imidazoles
Negative	5'-[(3-aminopropyl)methylamino]-5'-deoxyadenosine	45.7	56.2	-22.2457	C14H25N7O3+2	374.164	5.19478	--	--	--	--	--	--	--	--	--	--	--	--
Negative	5-Fluorodeoxyuridine	44.3	57.5	-41.8385	C9H11FN2O5	267.03	5.20192	C11736	Drug metabolism - other enzymes(ko00983)	--	--	--	--	HMDB0014467	50-91-9	Organic compounds	Nucleosides, nucleotides, and analogues	Pyrimidine nucleosides	Pyrimidine 2'-deoxyribonucleosides
Negative	CDP-ribitol	41.4	18.2	-4.30613	C14H25N3O15P2	558.048	5.20192	C00789	Pentose and glucuronate interconversions(ko00040);;Mannose type O-glycan biosynthesis(ko00515);;Teichoic acid biosynthesis(ko00552);;Metabolic pathways(ko01100)	--	--	--	--	--	--	--	--	--	--
Negative	Prolyl-Asparagine	52	77.2	14.8158	C9H15N3O4	228.102	5.21618	--	--	--	--	--	--	HMDB0029012	--	Organic compounds	Organic acids and derivatives	Carboxylic acids and derivatives	Amino acids, peptides, and analogues
Negative	L-Thyronine	44.5	25.8	-2.10687	C15H15NO4	272.092	5.21618	--	--	--	--	--	--	HMDB0000667	1596-67-4	Organic compounds	Organic acids and derivatives	Carboxylic acids and derivatives	Amino acids, peptides, and analogues
Negative	Limonene-1,2-diol	41.7	17.2	-3.99394	C10H18O2	215.128	5.24475	C07276	Limonene and pinene degradation(ko00903);;Biosynthesis of secondary metabolites(ko01110)	LMPR0102090016	Prenol Lipids [PR]	Isoprenoids [PR01]	C10 isoprenoids (monoterpenes) [PR0102]	--	--	--	--	--	--
Negative	3-Hydroxy-2-methylpyridine-5-carboxylate	40.1	13.5	-4.04021	C7H7NO3	152.035	5.25188	C01270	Vitamin B6 metabolism(ko00750);;Microbial metabolism in diverse environments(ko01120)	--	--	--	--	--	--	--	--	--	--
Negative	(S)(+)-Allantoin	40.3	4.41	-0.733121	C4H6N4O3	315.08	5.25902	C02350	Purine metabolism(ko00230);;Metabolic pathways(ko01100);;Microbial metabolism in diverse environments(ko01120)	--	--	--	--	--	--	--	--	--	--
Negative	N6-(Delta2-Isopentenyl)-adenine	48	52.4	-0.453094	C10H13N5	405.227	5.25902	C04083	Biosynthesis of secondary metabolites(ko01110)	--	--	--	--	HMDB0245646	--	Organic compounds	Organoheterocyclic compounds	Imidazopyrimidines	Purines and purine derivatives
Negative	Cobalt-dihydro-precorrin 6	43.4	32.2	7.81345	C44H55CoN4O16+	989.271	5.26615	C11543	Porphyrin metabolism(ko00860);;Metabolic pathways(ko01100);;Biosynthesis of cofactors(ko01240)	--	--	--	--	--	--	--	--	--	--
Negative	Norsolorinic acid anthrone	41.5	31.6	13.3468	C20H20O6	355.123	5.37323	C20453	Aflatoxin biosynthesis(ko00254);;Metabolic pathways(ko01100);;Biosynthesis of secondary metabolites(ko01110)	--	--	--	--	--	--	--	--	--	--
Negative	N(pros)-methyl-L-histidine	42.2	27.4	14.0964	C7H11N3O2	214.086	5.39465	--	--	--	--	--	--	HMDB0000479	368-16-1	Organic compounds	Organic acids and derivatives	Carboxylic acids and derivatives	Amino acids, peptides, and analogues
Negative	Ectoine	42.3	51.2	45.5417	C6H10N2O2	283.154	5.51528	C06231	Glycine, serine and threonine metabolism(ko00260);;Metabolic pathways(ko01100);;Microbial metabolism in diverse environments(ko01120)	--	--	--	--	HMDB0240650	96702-03-3	Organic compounds	Organic acids and derivatives	Carboxylic acids and derivatives	Amino acids, peptides, and analogues
Negative	Cytarabine	49.1	60.9	11.8983	C9H13N3O5	242.081	5.54385	C02961	--	--	--	--	--	HMDB0015122	147-94-4	Organic compounds	Nucleosides, nucleotides, and analogues	Pyrimidine nucleosides	--
Negative	Capecitabine	46.7	59.1	4.31959	C15H22FN3O6	380.125	5.5367	C12650	Drug metabolism - other enzymes(ko00983)	--	--	--	--	HMDB0015233	154361-50-9	Organic compounds	Nucleosides, nucleotides, and analogues	5'-deoxyribonucleosides	--
Negative	Oleandrin	50.9	85.5	25.3129	C32H48O9	611.314	5.5367	C19987	--	LMST01120025	Sterol Lipids [ST]	Sterols [ST01]	Cardanolides and derivatives [ST0112]	--	--	--	--	--	--
Negative	2,3-Dinor-TXB2	47.9	54.6	-7.94314	C18H30O6	377.171	5.55115	--	--	LMFA03030003	Fatty Acyls [FA]	Eicosanoids [FA03]	Thromboxanes [FA0303]	HMDB0002904	63250-09-9	Organic compounds	Lipids and lipid-like molecules	Fatty Acyls	Eicosanoids
Negative	(S)-6-O-Methylnorlaudanosoline	40.9	12.1	-2.05785	C17H19NO4	336.1	5.55828	C06517	Biosynthesis of secondary metabolites(ko01110)	--	--	--	--	--	--	--	--	--	--
Negative	Protoviolaceinic acid	42.5	36.8	11.3297	C21H15N3O3	356.108	5.55828	C21134	Staurosporine biosynthesis(ko00404);;Metabolic pathways(ko01100);;Biosynthesis of secondary metabolites(ko01110)	--	--	--	--	--	--	--	--	--	--
Negative	Monacolin J acid	44.6	60.4	-32.3541	C19H30O5	373.168	5.6154	C20854	Biosynthesis of various other secondary metabolites(ko00997);;Metabolic pathways(ko01100);;Biosynthesis of secondary metabolites(ko01110)	--	--	--	--	--	--	--	--	--	--
Negative	Geranyl acetone	40	36.7	38.7235	C13H22O	229.144	5.62967	--	--	--	--	--	--	HMDB0031846	3796-70-1	Organic compounds	Lipids and lipid-like molecules	Prenol lipids	Monoterpenoids
Negative	8-Amino-7-oxononanoic acid	48.1	51.6	9.00637	C9H17NO3	208.097	5.63682	C01092	Biotin metabolism(ko00780);;Metabolic pathways(ko01100);;Biosynthesis of cofactors(ko01240)	LMFA01060168	Fatty Acyls [FA]	Fatty Acids and Conjugates [FA01]	Oxo fatty acids [FA0106]	HMDB0240687	682799-71-9	Organic compounds	Lipids and lipid-like molecules	Fatty Acyls	Fatty acids and conjugates
Negative	13(S)-HpODE	43.4	25.1	-1.04967	C18H32O4	311.222	5.63682	C04717	Linoleic acid metabolism(ko00591);;Metabolic pathways(ko01100)	--	--	--	--	HMDB0003871	33964-75-9	Organic compounds	Lipids and lipid-like molecules	Fatty Acyls	Lineolic acids and derivatives
Negative	Gibberellin A24	40.2	13.9	-4.79517	C20H26O5	751.367	5.63682	C11861	Diterpenoid biosynthesis(ko00904);;Metabolic pathways(ko01100);;Biosynthesis of secondary metabolites(ko01110)	LMPR0104170018	Prenol Lipids [PR]	Isoprenoids [PR01]	C20 isoprenoids (diterpenes) [PR0104]	HMDB0303459	--	Organic compounds	Lipids and lipid-like molecules	Prenol lipids	Diterpenoids
Negative	Iproniazid	47.6	40.4	1.76272	C9H13N3O	403.211	5.70105	C11777	--	--	--	--	--	HMDB0253570	--	Organic compounds	Organoheterocyclic compounds	Pyridines and derivatives	Pyridinecarboxylic acids and derivatives
Negative	PI(14:1(9Z)/16:0)	40.8	43.2	-42.5353	C39H73O13P	779.438	5.7296	--	--	LMGP06010082	Glycerophospholipids [GP]	Glycerophosphoinositols [GP06]	Diacylglycerophosphoinositols [GP0601]	--	--	--	--	--	--
Negative	Bursehernin	41.3	46.4	-25.9428	C21H22O6	391.107	5.79315	C21183	Biosynthesis of various plant secondary metabolites(ko00999);;Metabolic pathways(ko01100);;Biosynthesis of secondary metabolites(ko01110)	--	--	--	--	--	--	--	--	--	--
Negative	1,2-Dimethoxy-3-propylbenzene	41.3	45.3	-44.6148	C11H16O2	359.207	5.80028	--	--	--	--	--	--	--	--	--	--	--	--
Negative	1-Deoxy-11beta-hydroxypentalenate	42	20.4	-2.7783	C15H22O3	249.149	5.81457	C20403	Biosynthesis of various antibiotics(ko00998);;Metabolic pathways(ko01100);;Biosynthesis of secondary metabolites(ko01110)	--	--	--	--	--	--	--	--	--	--
Negative	all-trans-4-Oxoretinoic acid	44.9	71.1	47.4281	C20H26O3	673.404	5.80742	C16678	Metabolic pathways(ko01100)	LMPR01090026	Prenol Lipids [PR]	Isoprenoids [PR01]	Retinoids [PR0109]	HMDB0006280	64907-22-8	Organic compounds	Lipids and lipid-like molecules	Prenol lipids	Retinoids
Negative	(4Z,7Z,10Z,13Z,16Z,19Z)-4,7,10,13,1 6,19-Docosahexaenoic acid	48.5	57.2	-5.23035	C22H32O2	373.237	5.82883	--	--	--	--	--	--	--	--	--	--	--	--
Negative	AICAR	40.2	9.93	-2.69016	C9H15N4O8P	383.06	5.82883	C04677	Purine metabolism(ko00230);;Histidine metabolism(ko00340);;Metabolic pathways(ko01100);;Biosynthesis of secondary metabolites(ko01110)	--	--	--	--	HMDB0001517	3031-94-5	Organic compounds	Nucleosides, nucleotides, and analogues	Imidazole ribonucleosides and ribonucleotides	1-ribosyl-imidazolecarboxamides
Negative	pyrithiamine phosphate	42.3	16.9	2.02635	C14H18N4O4P-	336.1	5.83597	--	--	--	--	--	--	--	--	--	--	--	--
Negative	Tryptophyl-Glutamate	46.9	50.4	11.952	C16H19N3O5	354.111	5.83597	--	--	--	--	--	--	HMDB0029082	--	Organic compounds	Organic acids and derivatives	Carboxylic acids and derivatives	Amino acids, peptides, and analogues
Negative	Salbostatin	43	32.1	-11.0304	C13H23NO8	356.108	5.83597	C17698	Acarbose and validamycin biosynthesis(ko00525);;Biosynthesis of secondary metabolites(ko01110)	--	--	--	--	--	--	--	--	--	--
Negative	Formononetin	57.2	88.2	-1.4675	C16H12O4	267.066	5.85738	C00858	Metabolic pathways(ko01100);;Biosynthesis of secondary metabolites(ko01110)	LMPK12050037	Polyketides [PK]	Flavonoids [PK12]	Isoflavonoids [PK1205]	HMDB0005808	485-72-3	Organic compounds	Phenylpropanoids and polyketides	Isoflavonoids	O-methylated isoflavonoids
Negative	Glycyrrhyzin	44.1	24.4	-0.955304	C42H62O16	821.396	5.88595	--	--	--	--	--	--	--	--	--	--	--	--
Negative	n-Propyl gallate	46.7	48	8.04893	C10H12O5	233.045	5.9145	C11155	--	--	--	--	--	HMDB0033835	121-79-9	Organic compounds	Benzenoids	Benzene and substituted derivatives	Benzoic acids and derivatives
Negative	2,3-Bis(3-hydroxytetradecanoyl)-beta-D-glucosaminyl 1-phosphate	42.7	71.4	-26.29	C34H66NO12P	732.388	5.95018	--	--	--	--	--	--	--	--	--	--	--	--
Negative	1,3-Dihydroxy-N-methylacridone	40.4	7.64	-2.57142	C14H11NO3	276.043	5.98588	C12093	Biosynthesis of various alkaloids(ko00996);;Biosynthesis of secondary metabolites(ko01110)	--	--	--	--	HMDB0304008	--	Organic compounds	Organoheterocyclic compounds	Quinolines and derivatives	Benzoquinolines
Negative	N,N-dimethylformamide	48.5	71.3	27.7317	C3H7NO	94.0295	5.98588	C03134	--	--	--	--	--	HMDB0001888	1968-12-02	Organic compounds	Organic acids and derivatives	Carboxylic acids and derivatives	Carboxylic acid derivatives
Negative	Jasmonic acid	45.5	36.3	-3.08832	C12H18O3	209.118	6.03585	C08491	alpha-Linolenic acid metabolism(ko00592);;Metabolic pathways(ko01100);;Biosynthesis of secondary metabolites(ko01110)	LMFA02020001	Fatty Acyls [FA]	Octadecanoids [FA02]	Jasmonic acids [FA0202]	HMDB0032797	59366-47-1	Organic compounds	Lipids and lipid-like molecules	Fatty Acyls	Lineolic acids and derivatives
Negative	Traumatic Acid	40.7	12.3	-2.95482	C12H20O4	227.128	6.04298	C16308	alpha-Linolenic acid metabolism(ko00592);;Biosynthesis of secondary metabolites(ko01110)	LMFA01170002	Fatty Acyls [FA]	Fatty Acids and Conjugates [FA01]	Dicarboxylic acids [FA0117]	HMDB0000933	6402-36-4	Organic compounds	Lipids and lipid-like molecules	Fatty Acyls	Fatty acids and conjugates
Negative	sulcatone	42	14.2	-2.80015	C8H14O	171.102	6.0644	C07287	--	--	--	--	--	HMDB0035915	110-93-0	Organic compounds	Organic oxygen compounds	Organooxygen compounds	Carbonyl compounds
Negative	Quinate	42.1	36.1	-25.53	C7H12O6	227.028	6.07867	C00296	Phenylalanine, tyrosine and tryptophan biosynthesis(ko00400);;Metabolic pathways(ko01100)	--	--	--	--	HMDB0003072	77-95-2	Organic compounds	Organic oxygen compounds	Organooxygen compounds	Alcohols and polyols
Negative	dipropyl succinate	47.3	48.1	-3.73152	C10H18O4	201.112	6.1208	--	--	--	--	--	--	--	--	--	--	--	--
Negative	4-Hexanolide	42.6	19.3	-4.49111	C6H10O2	227.128	6.12793	--	--	--	--	--	--	HMDB0003843	695-06-7	Organic compounds	Organoheterocyclic compounds	Lactones	Gamma butyrolactones
Negative	Hexadecanedioate	46.6	49.5	6.31639	C16H30O4	307.191	6.13508	C19615	Cutin, suberine and wax biosynthesis(ko00073);;Metabolic pathways(ko01100)	--	--	--	--	HMDB0304377	--	Organic compounds	Lipids and lipid-like molecules	Fatty Acyls	Fatty acids and conjugates
Negative	Danazol	47.4	72.6	31.122	C22H27NO2	372.184	6.13508	C06938	--	--	--	--	--	HMDB0002835	17230-88-5	Organic compounds	Lipids and lipid-like molecules	Steroids and steroid derivatives	Estrane steroids
Negative	N-[(2S)-2-Amino-2-carboxyethyl]-L-glutamate	43.4	46	-20.8561	C8H14N2O6	233.073	6.17077	C21559	Biosynthesis of various other secondary metabolites(ko00997);;Biosynthesis of various antibiotics(ko00998);;Metabolic pathways(ko01100);;Biosynthesis of secondary metabolites(ko01110)	--	--	--	--	--	--	--	--	--	--
Negative	cis-(Homo)3-aconitate	40.1	6.82	2.76181	C9H12O6	477.126	6.20645	C20582	Methane metabolism(ko00680);;Metabolic pathways(ko01100);;Microbial metabolism in diverse environments(ko01120);;2-Oxocarboxylic acid metabolism(ko01210)	--	--	--	--	--	--	--	--	--	--
Negative	Tetracycline	45.6	49.9	3.89245	C22H24N2O8	479.124	6.20645	C06570	Tetracycline biosynthesis(ko00253);;Biosynthesis of type II polyketide products(ko01057);;Metabolic pathways(ko01100);;Biosynthesis of secondary metabolites(ko01110)	--	--	--	--	HMDB0014897	60-54-8	Organic compounds	Phenylpropanoids and polyketides	Tetracyclines	--
Negative	Phe Thr Arg Lys	41.7	26.4	-3.47882	C25H42N8O6	549.314	6.2136	--	--	--	--	--	--	--	--	--	--	--	--
Negative	Red chlorophyll catabolite	50.6	72.4	-3.63857	C35H38N4O7	625.264	6.2136	C18022	Porphyrin metabolism(ko00860);;Biosynthesis of secondary metabolites(ko01110)	--	--	--	--	--	--	--	--	--	--
Negative	Oxyapramycin	43.7	51.7	-31.6934	C21H41N5O12	590.227	6.24215	C17997	Neomycin, kanamycin and gentamicin biosynthesis(ko00524)	--	--	--	--	--	--	--	--	--	--
Negative	6'''-Deamino-6'''-hydroxyparomomycin II	42.9	34.7	-4.76076	C23H44N4O15	661.276	6.24928	C21262	Neomycin, kanamycin and gentamicin biosynthesis(ko00524);;Biosynthesis of secondary metabolites(ko01110)	--	--	--	--	--	--	--	--	--	--
Negative	N(pi)-Methyl-L-histidine	40.5	20.2	16.219	C7H11N3O2	214.086	6.25642	C01152	Histidine metabolism(ko00340);;Metabolic pathways(ko01100)	--	--	--	--	--	--	--	--	--	--
Negative	9-Oxononanoic acid	48.8	57.8	8.59322	C9H16O3	343.216	6.26357	C16322	alpha-Linolenic acid metabolism(ko00592);;Biosynthesis of secondary metabolites(ko01110)	--	--	--	--	--	--	--	--	--	--
Negative	(13S,14R)-1-Hydroxy-13-O-acetyl-N-methylcanadine	40.4	19.6	10.5842	C23H26NO7+	449.15	6.2707	C21588	Metabolic pathways(ko01100);;Biosynthesis of secondary metabolites(ko01110)	--	--	--	--	--	--	--	--	--	--
Negative	Viomycin	54.4	93.7	9.10828	C25H43N13O10	706.306	6.2707	C01540	Nonribosomal peptide structures(ko01054)	--	--	--	--	--	--	--	--	--	--
Negative	Testosterone	47.7	69.2	23.4917	C19H28O2	323.185	6.29212	C00535	Steroid degradation(ko00984);;Metabolic pathways(ko01100);;Microbial metabolism in diverse environments(ko01120)	LMST02020002	Sterol Lipids [ST]	Steroids [ST02]	C19 steroids (androgens) and derivatives [ST0202]	HMDB0000234	58-22-0	Organic compounds	Lipids and lipid-like molecules	Steroids and steroid derivatives	Androstane steroids
Negative	Taxa-4(20),11(12)-dien-5alpha-acetoxy-10beta-ol	41.4	58.2	-49.168	C22H34O3	345.226	6.29212	C11898	Diterpenoid biosynthesis(ko00904);;Biosynthesis of secondary metabolites(ko01110)	LMPR0104390006	Prenol Lipids [PR]	Isoprenoids [PR01]	C20 isoprenoids (diterpenes) [PR0104]	--	--	--	--	--	--
Negative	16-Oxopalmitate	48.3	51.5	7.00068	C16H30O3	291.196	6.29925	C19614	Cutin, suberine and wax biosynthesis(ko00073);;Metabolic pathways(ko01100)	--	--	--	--	--	--	--	--	--	--
Negative	Prostaglandin E2	49.5	66.5	-9.7921	C20H32O5	397.22	6.30638	C00584	Arachidonic acid metabolism(ko00590);;Metabolic pathways(ko01100);;Leishmaniasis(ko05140);;African trypanosomiasis(ko05143);;Amoebiasis(ko05146)	LMFA03010003	Fatty Acyls [FA]	Eicosanoids [FA03]	Prostaglandins [FA0301]	HMDB0001220	363-24-6	Organic compounds	Lipids and lipid-like molecules	Fatty Acyls	Eicosanoids
Negative	2,3-Dinor-8-iso prostaglandin F2alpha	42.8	21.8	-0.095202	C18H30O5	371.207	6.30638	C14794	Arachidonic acid metabolism(ko00590)	--	--	--	--	--	--	--	--	--	--
Negative	Plaunotol	41.5	32.2	-12.7295	C20H34O2	671.518	6.30638	C13273	Diterpenoid biosynthesis(ko00904);;Biosynthesis of secondary metabolites(ko01110)	LMPR0104010010	Prenol Lipids [PR]	Isoprenoids [PR01]	C20 isoprenoids (diterpenes) [PR0104]	--	--	--	--	--	--
Negative	Methylgingerol	40	7.25	-1.74341	C18H28O4	307.191	6.3278	--	--	--	--	--	--	HMDB0029852	--	Organic compounds	Benzenoids	Benzene and substituted derivatives	Methoxybenzenes
Negative	L-Tryptophan	40.3	9.28	1.92704	C11H12N2O2	249.113	6.35637	C00078	Glycine, serine and threonine metabolism(ko00260);;Tryptophan metabolism(ko00380);;Phenylalanine, tyrosine and tryptophan biosynthesis(ko00400);;Staurosporine biosynthesis(ko00404);;Indole alkaloid biosynthesis(ko00901);;Aminoacyl-tRNA biosynthesis(ko00970);;Biosynthesis of various alkaloids(ko00996);;Biosynthesis of various other secondary metabolites(ko00997);;Biosynthesis of various plant seco…	--	--	--	--	HMDB0000929	73-22-3	Organic compounds	Organoheterocyclic compounds	Indoles and derivatives	Indolyl carboxylic acids and derivatives
Negative	2-Furoate	42.4	27.8	13.4089	C5H4O3	223.028	6.3635	C01546	Furfural degradation(ko00365);;Metabolic pathways(ko01100);;Microbial metabolism in diverse environments(ko01120)	--	--	--	--	HMDB0000617	88-14-2	Organic compounds	Organoheterocyclic compounds	Furans	Furoic acid and derivatives
Negative	Methionyl-Arginine	46.6	54.9	0.859747	C11H23N5O3S	609.298	6.39918	--	--	--	--	--	--	HMDB0028967	--	Organic compounds	Organic acids and derivatives	Carboxylic acids and derivatives	Amino acids, peptides, and analogues
Negative	3-Oxo-7,8-dihydro-alpha-ionol	42.3	20.6	-3.89975	C13H22O2	255.159	6.44845	--	--	--	--	--	--	--	--	--	--	--	--
Negative	13,14-dihydro Prostaglandin F1α	42.1	17.1	-2.38142	C20H38O5	357.264	6.44845	--	--	--	--	--	--	--	--	--	--	--	--
Negative	Glutathionylspermidine	47.6	63	-13.8437	C17H34N6O5S	455.2	6.44845	C05730	Glutathione metabolism(ko00480);;Metabolic pathways(ko01100)	--	--	--	--	--	--	--	--	--	--
Negative	L-rhamnitol	40.6	12	-6.29367	C6H14O5	391.18	6.49128	--	--	--	--	--	--	--	--	--	--	--	--
Negative	9-OxoOTrE	43.3	23.5	-1.19812	C18H28O3	291.196	6.50557	--	--	--	--	--	--	--	--	--	--	--	--
Negative	Veratramine	46.4	68.5	23.4764	C27H39NO2	430.282	6.52697	C10829	--	--	--	--	--	HMDB0259781	--	Organic compounds	Benzenoids	Fluorenes	--
Negative	9,10,18-Trihydroxystearate	44	36.3	-8.47069	C18H36O5	331.246	6.54125	C19621	Cutin, suberine and wax biosynthesis(ko00073)	--	--	--	--	HMDB0034295	17705-68-9	Organic compounds	Lipids and lipid-like molecules	Fatty Acyls	Fatty acids and conjugates
Negative	Artemisinin	48.7	59.8	-4.31048	C15H22O5	609.289	6.54125	C09538	--	--	--	--	--	--	--	--	--	--	--
Negative	4-(beta-Acetylaminoethyl)imidazole	40.5	16.6	5.70166	C7H11N3O	305.175	6.56267	C05135	Histidine metabolism(ko00340)	--	--	--	--	HMDB0013253	673-49-4	Organic compounds	Organic acids and derivatives	Carboxylic acids and derivatives	Carboxylic acid derivatives
Negative	Gentamicin C1a	43	65.2	14.9077	C19H39N5O7	470.266	6.5698	C00908	Neomycin, kanamycin and gentamicin biosynthesis(ko00524);;Biosynthesis of secondary metabolites(ko01110)	--	--	--	--	--	--	--	--	--	--
Negative	1-Stearoyl-2-hydroxy-sn-glycero-3-phosphoethanolamine	46.8	84.9	30.6056	C23H48NO7P	502.306	6.5698	--	--	--	--	--	--	HMDB0011130	69747-55-3	Organic compounds	Lipids and lipid-like molecules	Glycerophospholipids	Glycerophosphoethanolamines
Negative	5S,8R-DiHODE	44.2	27.5	-1.4373	C18H32O4	357.228	6.59835	C20186	Linoleic acid metabolism(ko00591)	LMFA02000284	Fatty Acyls [FA]	Octadecanoids [FA02]	Other Octadecanoids [FA0200]	--	--	--	--	--	--
Negative	Hexadecanedioic acid	45.6	44.7	-1.9486	C16H30O4	285.207	6.61263	C19615	Cutin, suberine and wax biosynthesis(ko00073);;Metabolic pathways(ko01100)	LMFA01170022	Fatty Acyls [FA]	Fatty Acids and Conjugates [FA01]	Dicarboxylic acids [FA0117]	HMDB0000672	505-54-4	Organic compounds	Lipids and lipid-like molecules	Fatty Acyls	Fatty acids and conjugates
Negative	Rhizocticin C	50.1	64.4	7.45482	C17H33N6O7P	463.211	6.6055	C17960	Phosphonate and phosphinate metabolism(ko00440)	--	--	--	--	--	--	--	--	--	--
Negative	Uridine	43	43.2	23.6974	C9H12N2O6	265.05	6.6269	C00299	Pyrimidine metabolism(ko00240);;Metabolic pathways(ko01100);;Nucleotide metabolism(ko01232);;ABC transporters(ko02010)	--	--	--	--	HMDB0000296	58-96-8	Organic compounds	Nucleosides, nucleotides, and analogues	Pyrimidine nucleosides	--
Negative	Adenylosuccinate	40.1	13.9	5.32753	C14H18N5O11P	462.069	6.66973	C03794	Purine metabolism(ko00230);;Alanine, aspartate and glutamate metabolism(ko00250);;Metabolic pathways(ko01100);;Nucleotide metabolism(ko01232);;Biosynthesis of cofactors(ko01240)	--	--	--	--	HMDB0000536	19046-78-7	Organic compounds	Benzenoids	Benzene and substituted derivatives	Biphenyls and derivatives
Negative	Avermectin A2a	47.4	88.2	6.72258	C49H76O15	939.494	6.66973	C11976	Biosynthesis of 12-, 14- and 16-membered macrolides(ko00522)	LMPK04000023	Polyketides [PK]	Macrolides and lactone polyketides [PK04]	--	--	--	--	--	--	--
Negative	Gibberellin A53 aldehyde	41.8	23.8	6.36171	C20H28O4	377.199	6.69828	C11905	Diterpenoid biosynthesis(ko00904)	LMPR0104170029	Prenol Lipids [PR]	Isoprenoids [PR01]	C20 isoprenoids (diterpenes) [PR0104]	--	--	--	--	--	--
Negative	Chenodeoxycholoyl-CoA	43.7	51.9	-23.0455	C45H74N7O19P3S	1176.34	6.71257	C05337	Secondary bile acid biosynthesis(ko00121);;Metabolic pathways(ko01100)	--	--	--	--	HMDB0006292	60731-52-4	Organic compounds	Lipids and lipid-like molecules	Glycerophospholipids	Glycerophosphocholines
Negative	10,16-Dihydroxyhexadecanoic acid	42.4	20.5	-2.10612	C16H32O4	287.222	6.70543	C08285	Cutin, suberine and wax biosynthesis(ko00073)	--	--	--	--	HMDB0037798	69232-67-3	Organic compounds	Lipids and lipid-like molecules	Fatty Acyls	Fatty acids and conjugates
Negative	L-Serine-phosphoethanolamine	43.1	38.3	-18.3329	C5H13N2O6P	249.022	6.7197	C03872	Glycerophospholipid metabolism(ko00564)	--	--	--	--	HMDB0031950	1186-34-1	Organic compounds	Organic acids and derivatives	Carboxylic acids and derivatives	Amino acids, peptides, and analogues
Negative	LysoPC(20:4(8Z,11Z,14Z,17Z))	47.3	62.3	12.2433	C28H50NO7P	578.309	6.7197	--	--	--	--	--	--	HMDB0010396	--	Organic compounds	Lipids and lipid-like molecules	Glycerophospholipids	Glycerophosphocholines
Negative	Avermectin B1b aglycone	49.7	89.7	-8.69746	C33H46O8	591.289	6.74825	C11963	Biosynthesis of 12-, 14- and 16-membered macrolides(ko00522);;Metabolic pathways(ko01100);;Biosynthesis of secondary metabolites(ko01110)	--	--	--	--	--	--	--	--	--	--
Negative	Oleandomycin	50.4	90.3	-33.3621	C35H61NO12	708.371	6.74825	C01946	Biosynthesis of 12-, 14- and 16-membered macrolides(ko00522);;Type I polyketide structures(ko01052);;Metabolic pathways(ko01100);;Biosynthesis of secondary metabolites(ko01110);;ABC transporters(ko02010)	LMPK04000007	Polyketides [PK]	Macrolides and lactone polyketides [PK04]	--	HMDB0255932	--	Organic compounds	Organic oxygen compounds	Organooxygen compounds	Carbohydrates and carbohydrate conjugates
Negative	Geranyl-hydroxybenzoate	43.6	44.6	-13.2562	C17H22O3	547.299	6.76183	C18131	Ubiquinone and other terpenoid-quinone biosynthesis(ko00130);;Biosynthesis of secondary metabolites(ko01110)	--	--	--	--	--	--	--	--	--	--
Negative	Lys Glu Phe Lys	40.8	27.1	16.1718	C26H42N6O7	549.313	6.76183	--	--	--	--	--	--	--	--	--	--	--	--
Negative	Lolitrem B	51.7	78.5	-8.82446	C42H55NO7	706.366	6.76183	C20551	Indole diterpene alkaloid biosynthesis(ko00403);;Biosynthesis of secondary metabolites(ko01110)	--	--	--	--	--	--	--	--	--	--
Negative	L-Norvaline	53.7	81.5	17.7249	C5H11NO2	293.176	6.7761	C01826	--	--	--	--	--	--	--	--	--	--	--
Negative	Ajmaline	46.3	61.2	-17.9629	C20H26N2O2	361.163	6.7761	C06542	Indole alkaloid biosynthesis(ko00901);;Biosynthesis of secondary metabolites(ko01110)	--	--	--	--	HMDB0015495	4360-12-07	Organic compounds	Alkaloids and derivatives	Ajmaline-sarpagine alkaloids	--
Negative	Glycochenodeoxycholate	41	30.8	-8.12493	C26H43NO5	448.303	6.78325	C05466	Secondary bile acid biosynthesis(ko00121)	--	--	--	--	HMDB0000637	640-79-9	Organic compounds	Lipids and lipid-like molecules	Steroids and steroid derivatives	Bile acids, alcohols and derivatives
Negative	Grayanotoxin I	45.6	58.3	27.1295	C22H36O7	457.255	6.7761	C09103	--	--	--	--	--	--	--	--	--	--	--
Negative	PI(10:0/16:1(9Z))	48.2	65	4.9417	C35H65O13P	759.389	6.7761	--	--	LMGP06010964	Glycerophospholipids [GP]	Glycerophosphoinositols [GP06]	Diacylglycerophosphoinositols [GP0601]	--	--	--	--	--	--
Negative	Digoxin	47.6	80.3	-33.9614	C41H64O14	801.378	6.79038	C06956	--	LMST01120023	Sterol Lipids [ST]	Sterols [ST01]	Cardanolides and derivatives [ST0112]	HMDB0001917	20830-75-5	Organic compounds	Lipids and lipid-like molecules	Steroids and steroid derivatives	Steroid lactones
Negative	3-(O-Geranylgeranyl)-sn-glycerol 1-phosphate	47	54.3	4.5503	C23H41O6P	947.546	6.79038	C04590	Glycerophospholipid metabolism(ko00564);;Biosynthesis of secondary metabolites(ko01110)	--	--	--	--	--	--	--	--	--	--
Negative	(±)13-HpODE	52.7	67.8	-0.989355	C18H32O4	311.222	6.80467	--	--	--	--	--	--	--	--	--	--	--	--
Negative	Germacrene A acid	48.6	50.3	-2.79792	C15H22O2	269.131	6.8118	C19678	Sesquiterpenoid and triterpenoid biosynthesis(ko00909);;Biosynthesis of secondary metabolites(ko01110)	--	--	--	--	--	--	--	--	--	--
Negative	LysoPC(20:4(5Z,8Z,11Z,14Z))	43.1	45.2	12.3824	C28H50NO7P	578.309	6.8118	--	--	--	--	--	--	HMDB0010395	60701-99-7	Organic compounds	Lipids and lipid-like molecules	Glycerophospholipids	Glycerophosphocholines
Negative	Protorifamycin I	47.2	67.6	24.8705	C35H45NO10	638.313	6.84035	C12246	Biosynthesis of ansamycins(ko01051)	LMPK05000007	Polyketides [PK]	Ansamycins and related polyketides [PK05]	--	HMDB0039057	69239-53-8	Organic compounds	Phenylpropanoids and polyketides	Coumarins and derivatives	Furanocoumarins
Negative	Dodecanedioic acid	47.3	41.4	-2.69527	C12H22O4	229.144	6.87603	C02678	--	LMFA01170009	Fatty Acyls [FA]	Fatty Acids and Conjugates [FA01]	Dicarboxylic acids [FA0117]	HMDB0000623	693-23-2	Organic compounds	Lipids and lipid-like molecules	Fatty Acyls	Fatty acids and conjugates
Negative	Caprylic acid	45.1	28	-1.53824	C8H16O2	287.222	6.87603	C06423	Fatty acid biosynthesis(ko00061);;Lipoic acid metabolism(ko00785);;Metabolic pathways(ko01100);;Biosynthesis of cofactors(ko01240)	LMFA01010008	Fatty Acyls [FA]	Fatty Acids and Conjugates [FA01]	Straight chain fatty acids [FA0101]	HMDB0000482	124-07-2	Organic compounds	Lipids and lipid-like molecules	Fatty Acyls	Fatty acids and conjugates
Negative	PGF2alpha-d4	40.1	23.5	10.2114	C20H30D4O5	357.262	6.8905	--	--	LMFA03010006	Fatty Acyls [FA]	Eicosanoids [FA03]	Prostaglandins [FA0301]	--	--	--	--	--	--
Negative	D-erythro-Sphingosine-1-phosphate	47.6	79.1	-22.7959	C18H38NO5P	400.215	6.8905	--	--	--	--	--	--	--	--	--	--	--	--
Negative	Pentazocine	46	63	-34.8072	C19H27NO	306.174	6.89763	C07421	--	--	--	--	--	HMDB0014790	359-83-1	Organic compounds	Alkaloids and derivatives	6,7-benzomorphans	2,6-dimethyl-3-benzazocines
Negative	Lividomycin A	44.9	43.5	-2.39047	C29H55N5O18	760.345	6.89763	C17707	Neomycin, kanamycin and gentamicin biosynthesis(ko00524)	--	--	--	--	--	--	--	--	--	--
Negative	Costunolide	43.2	34.8	-6.00261	C15H20O2	509.288	6.9833	C09382	Sesquiterpenoid and triterpenoid biosynthesis(ko00909);;Biosynthesis of secondary metabolites(ko01110)	--	--	--	--	HMDB0036688	553-21-9	Organic compounds	Lipids and lipid-like molecules	Prenol lipids	Terpene lactones
Negative	Lysyl-Serine	45	49.7	24.405	C9H19N3O4	254.118	6.99757	--	--	--	--	--	--	HMDB0028960	6665-19-6	Organic compounds	Organic acids and derivatives	Carboxylic acids and derivatives	Amino acids, peptides, and analogues
Negative	palmitoleic acid	50.8	61.4	-2.65356	C16H30O2	299.222	7.01898	C08362	Fatty acid biosynthesis(ko00061);;Metabolic pathways(ko01100)	LMFA01030056	Fatty Acyls [FA]	Fatty Acids and Conjugates [FA01]	Unsaturated fatty acids [FA0103]	HMDB0003229	373-49-9	Organic compounds	Lipids and lipid-like molecules	Fatty Acyls	Fatty acids and conjugates
Negative	Ascorbic acid 6-palmitate	53.3	75.1	1.42226	C22H38O7	449.232	7.02613	--	--	--	--	--	--	--	--	--	--	--	--
Negative	13,14-Dihydro-15-keto-PGE2	51.6	72.5	1.59936	C20H32O5	397.224	7.0404	--	--	LMFA03010031	Fatty Acyls [FA]	Eicosanoids [FA03]	Prostaglandins [FA0301]	HMDB0002776	363-23-5	Organic compounds	Lipids and lipid-like molecules	Fatty Acyls	Eicosanoids
Negative	Heptenal	40.5	5.15	-1.55583	C7H12O	223.17	7.0761	--	--	--	--	--	--	--	--	--	--	--	--
Negative	9,12-Hexadecadienylcarnitine	41.5	54.7	34.7248	C23H41NO4	416.292	7.08323	--	--	--	--	--	--	HMDB0013334	1911579-97-9	Organic compounds	Lipids and lipid-like molecules	Fatty Acyls	Fatty acid esters
Negative	Desmosterol	40.6	25.4	-5.78345	C27H44O	405.312	7.0968	C01802	Steroid biosynthesis(ko00100);;Metabolic pathways(ko01100)	LMST01010016	Sterol Lipids [ST]	Sterols [ST01]	Cholesterol and derivatives [ST0101]	HMDB0002719	313-04-2	Organic compounds	Lipids and lipid-like molecules	Steroids and steroid derivatives	Cholestane steroids
Negative	Novapikromycin	48	81.9	-40.8353	C28H47NO9	586.301	7.11108	C20740	Biosynthesis of 12-, 14- and 16-membered macrolides(ko00522);;Biosynthesis of secondary metabolites(ko01110)	--	--	--	--	--	--	--	--	--	--
Negative	(±)12,13-DiHOME	45.6	37	-5.25826	C18H34O4	313.237	7.11822	--	--	--	--	--	--	--	--	--	--	--	--
Negative	PI(12:0/18:0)	46.2	53.1	12.602	C39H75O13P	803.479	7.12535	--	--	LMGP06010913	Glycerophospholipids [GP]	Glycerophosphoinositols [GP06]	Diacylglycerophosphoinositols [GP0601]	--	--	--	--	--	--
Negative	IPC 18:0;3/24:0;1	45.3	47.1	-10.8761	C48H96NO13P	970.65	7.1325	--	--	--	--	--	--	--	--	--	--	--	--
Negative	4-Chlorophenylacetic acid	43.9	47.9	4.24092	C8H7ClO2	169.007	7.13963	C03077	Tyrosine metabolism(ko00350);;Dioxin degradation(ko00621);;Microbial metabolism in diverse environments(ko01120)	--	--	--	--	HMDB0246401	--	Organic compounds	Benzenoids	Benzene and substituted derivatives	Halobenzenes
Negative	Ergothioneine	47.7	49.3	-2.15919	C9H15N3O2S	228.081	7.13963	C05570	Histidine metabolism(ko00340);;Metabolic pathways(ko01100)	--	--	--	--	HMDB0003045	497-30-3	Organic compounds	Organic acids and derivatives	Carboxylic acids and derivatives	Amino acids, peptides, and analogues
Negative	Ferruginol	42.3	30.3	7.84744	C20H30O	331.23	7.13963	C09092	Diterpenoid biosynthesis(ko00904);;Biosynthesis of secondary metabolites(ko01110)	--	--	--	--	--	--	--	--	--	--
Negative	Avermectin B2b monosaccharide	42.4	61.6	-29.3511	C40H60O12	767.356	7.13963	C11957	Biosynthesis of 12-, 14- and 16-membered macrolides(ko00522)	--	--	--	--	--	--	--	--	--	--
Negative	Glutathionylspermine	43.1	51.5	28.7033	C20H41N7O5S	536.301	7.17532	C16562	Glutathione metabolism(ko00480)	--	--	--	--	--	--	--	--	--	--
Negative	D-Cathinone	41.2	12	-4.48422	C9H11NO	194.082	7.1896	C08301	Biosynthesis of various alkaloids(ko00996);;Metabolic pathways(ko01100);;Biosynthesis of secondary metabolites(ko01110)	--	--	--	--	--	--	--	--	--	--
Negative	IPC 18:0;3/24:0;2	50.9	73	-9.09391	C48H96NO14P	986.646	7.1896	--	--	--	--	--	--	--	--	--	--	--	--
Negative	1,4-Decanolide	49.3	53.5	-3.97666	C9H16O2	201.113	7.21815	--	--	--	--	--	--	--	--	--	--	--	--
Negative	9,10-DiHOME	47.6	43.1	-1.86949	C18H34O4	313.238	7.21815	--	--	LMFA02000229	Fatty Acyls [FA]	Octadecanoids [FA02]	Other Octadecanoids [FA0200]	HMDB0004704	125356-86-7	Organic compounds	Lipids and lipid-like molecules	Fatty Acyls	Fatty acids and conjugates
Negative	(5Z,8Z,11Z,14Z,17Z)-Icosapentaenoic acid	40.7	34.1	23.4445	C20H30O2	649.462	7.21815	C06428	Biosynthesis of unsaturated fatty acids(ko01040)	LMFA01030759	Fatty Acyls [FA]	Fatty Acids and Conjugates [FA01]	Unsaturated fatty acids [FA0103]	HMDB0001999	10417-94-4	Organic compounds	Lipids and lipid-like molecules	Fatty Acyls	Fatty acids and conjugates
Negative	Pregnenolone	46.1	52.7	7.54783	C21H32O2	351.212	7.23957	C01953	Metabolic pathways(ko01100)	LMST02030088	Sterol Lipids [ST]	Steroids [ST02]	C21 steroids (gluco/mineralocorticoids, progestogins) and derivatives [ST0203]	HMDB0000253	145-13-1	Organic compounds	Lipids and lipid-like molecules	Steroids and steroid derivatives	Pregnane steroids
Negative	Urdamycin B	44.7	51.9	-18.0107	C37H44O13	731.235	7.23957	C12406	Biosynthesis of type II polyketide products(ko01057);;Biosynthesis of secondary metabolites(ko01110)	--	--	--	--	--	--	--	--	--	--
Negative	Coproporphyrin III	40.3	47.4	-16.314	C36H38N4O8	689.228	7.2467	C05770	Porphyrin metabolism(ko00860);;Metabolic pathways(ko01100);;Biosynthesis of secondary metabolites(ko01110);;Biosynthesis of cofactors(ko01240)	--	--	--	--	HMDB0000570	14643-66-4	Organic compounds	Organoheterocyclic compounds	Tetrapyrroles and derivatives	Porphyrins
Negative	3-Dimethylallyl-4-hydroxyphenylpyruvate	45.1	91.9	-36.0685	C14H16O4	247.089	7.26098	C12456	Novobiocin biosynthesis(ko00401);;Biosynthesis of secondary metabolites(ko01110)	--	--	--	--	--	--	--	--	--	--
Negative	Neurosporaxanthin	45.6	48.1	-4.14722	C35H46O2	533.317	7.26098	C08607	Carotenoid biosynthesis(ko00906);;Metabolic pathways(ko01100);;Biosynthesis of secondary metabolites(ko01110)	LMPR01070206	Prenol Lipids [PR]	Isoprenoids [PR01]	C40 isoprenoids (tetraterpenes) [PR0107]	--	--	--	--	--	--
Negative	Avermectin B1b monosaccharide	52.3	92.2	8.47211	C40H58O11	759.402	7.26098	C11965	Biosynthesis of 12-, 14- and 16-membered macrolides(ko00522);;Metabolic pathways(ko01100);;Biosynthesis of secondary metabolites(ko01110)	--	--	--	--	--	--	--	--	--	--
Negative	PE(16:0/0:0)	53.7	77.1	5.92833	C21H44NO7P	474.263	7.28953	--	--	LMGP02050002	Glycerophospholipids [GP]	Glycerophosphoethanolamines [GP02]	Monoacylglycerophosphoethanolamines [GP0205]	HMDB0011503	53862-35-4	Organic compounds	Lipids and lipid-like molecules	Glycerophospholipids	Glycerophosphoethanolamines
Negative	(R)-Pantoate	42.4	21.4	-6.5472	C6H12O4	295.138	7.29667	C00522	Pantothenate and CoA biosynthesis(ko00770);;Metabolic pathways(ko01100);;Biosynthesis of secondary metabolites(ko01110);;Biosynthesis of cofactors(ko01240)	--	--	--	--	HMDB0303992	--	Organic compounds	Lipids and lipid-like molecules	Fatty Acyls	Fatty acids and conjugates
Negative	L-Arginine	45.8	37.1	0.806083	C6H14N4O2	347.216	7.29667	C00062	Arginine biosynthesis(ko00220);;Monobactam biosynthesis(ko00261);;Arginine and proline metabolism(ko00330);;Clavulanic acid biosynthesis(ko00331);;D-Amino acid metabolism(ko00470);;Aminoacyl-tRNA biosynthesis(ko00970);;Biosynthesis of various antibiotics(ko00998);;Metabolic pathways(ko01100);;Biosynthesis of secondary metabolites(ko01110);;Biosynthesis of amino acids(ko01230);;ABC transporters(ko…	--	--	--	--	HMDB0000517	74-79-3	Organic compounds	Organic acids and derivatives	Carboxylic acids and derivatives	Amino acids, peptides, and analogues
Negative	Tetrahydropalmatine	44	25.3	-1.76408	C21H25NO4	390.147	7.30382	C02890	Biosynthesis of secondary metabolites(ko01110)	--	--	--	--	--	--	--	--	--	--
Negative	Sphingosine 1-phosphate	49.7	58.1	-1.49341	C18H38NO5P	424.246	7.29667	C06124	Sphingolipid metabolism(ko00600);;Metabolic pathways(ko01100);;Tuberculosis(ko05152)	--	--	--	--	HMDB0000277	26993-30-6	Organic compounds	Lipids and lipid-like molecules	Sphingolipids	Phosphosphingolipids
Negative	PS(14:1(9Z)/16:0)	47.2	76.5	-39.6251	C36H68NO10P	704.423	7.30382	--	--	LMGP03010114	Glycerophospholipids [GP]	Glycerophosphoserines [GP03]	Diacylglycerophosphoserines [GP0301]	HMDB0012343	--	Organic compounds	Lipids and lipid-like molecules	Glycerophospholipids	Glycerophosphoserines
Negative	Candicidin D	48.6	88	46.451	C59H84N2O18	1153.62	7.31808	C06690	Type I polyketide structures(ko01052)	--	--	--	--	--	--	--	--	--	--
Negative	Taurocholate	45.2	69.8	36.8155	C26H45NO7S	1029.61	7.33237	C05122	Secondary bile acid biosynthesis(ko00121);;Taurine and hypotaurine metabolism(ko00430);;Metabolic pathways(ko01100)	--	--	--	--	HMDB0000036	81-24-3	Organic compounds	Lipids and lipid-like molecules	Steroids and steroid derivatives	Bile acids, alcohols and derivatives
Negative	Geldanamycin	47.3	63.1	-1.31031	C29H40N2O9	1179.56	7.32523	C11222	--	--	--	--	--	HMDB0252665	--	Organic compounds	Phenylpropanoids and polyketides	Macrolactams	--
Negative	LIPC 18:0;3	43.5	65.6	15.9186	C24H50NO11P	558.314	7.32523	--	--	--	--	--	--	--	--	--	--	--	--
Negative	21,22-Diprenylpaxilline	50.9	75.4	-2.79353	C37H49NO4	606.334	7.32523	C20561	Indole diterpene alkaloid biosynthesis(ko00403);;Biosynthesis of secondary metabolites(ko01110)	--	--	--	--	--	--	--	--	--	--
Negative	PS(16:1(9Z)/16:0)	44.6	52.7	21.6683	C38H72NO10P	778.503	7.33237	--	--	LMGP03010207	Glycerophospholipids [GP]	Glycerophosphoserines [GP03]	Diacylglycerophosphoserines [GP0301]	HMDB0012365	--	Organic compounds	Lipids and lipid-like molecules	Glycerophospholipids	Glycerophosphoserines
Negative	PC(14:0/0:0)	49.4	56.9	-1.09618	C22H46NO7P	512.299	7.3395	--	--	LMGP01050012	Glycerophospholipids [GP]	Glycerophosphocholines [GP01]	Monoacylglycerophosphocholines [GP0105]	HMDB0010379	20559-16-4	Organic compounds	Lipids and lipid-like molecules	Glycerophospholipids	Glycerophosphocholines
Negative	Linoleoyl ethanolamide	50.1	61.1	-3.48809	C20H37NO2	368.28	7.35378	--	--	--	--	--	--	HMDB0012252	68171-52-8	Organic compounds	Organic nitrogen compounds	Organonitrogen compounds	Amines
Negative	ROCCELLIC ACID	40.9	19.1	-3.90011	C17H32O4	299.222	7.36092	--	--	--	--	--	--	--	--	--	--	--	--
Negative	Penitrem D	46.9	72.4	-35.5954	C37H45NO4	612.313	7.36092	C20596	Indole diterpene alkaloid biosynthesis(ko00403)	--	--	--	--	HMDB0256240	--	Organic compounds	Organoheterocyclic compounds	Naphthopyrans	--
Negative	20,21-Diprenylterpendole C	41.8	53.7	-41.5953	C42H57NO5	654.389	7.36092	C20595	Indole diterpene alkaloid biosynthesis(ko00403);;Biosynthesis of secondary metabolites(ko01110)	--	--	--	--	--	--	--	--	--	--
Negative	19-Hydroxytestosterone	48.2	65.2	10.1373	C19H28O3	303.2	7.3966	C05294	Metabolic pathways(ko01100)	--	--	--	--	HMDB0006769	2126-37-6	Organic compounds	Organoheterocyclic compounds	Indoles and derivatives	--
Negative	Isotabtoxin	41.5	34.9	-13.2565	C11H19N3O6	310.098	7.40375	C20919	Monobactam biosynthesis(ko00261)	--	--	--	--	--	--	--	--	--	--
Negative	Epothilone A	47.9	58.7	-4.04932	C26H39NO6S	1031.49	7.41088	C12153	Type I polyketide structures(ko01052)	LMPK04000040	Polyketides [PK]	Macrolides and lactone polyketides [PK04]	--	HMDB0251873	--	Organic compounds	Phenylpropanoids and polyketides	Macrolides and analogues	Epothilones and analogues
Negative	Oxytocin	48.5	88.3	43.613	C43H66N12O12S2	1051.48	7.41088	C00746	--	--	--	--	--	HMDB0002865	50-56-6	Organic compounds	Organic acids and derivatives	Carboxylic acids and derivatives	Amino acids, peptides, and analogues
Negative	9(S)-HpODE	45.4	30.9	0.401759	C18H32O4	311.223	7.41088	C14827	Linoleic acid metabolism(ko00591);;Metabolic pathways(ko01100)	--	--	--	--	HMDB0006940	--	Organic compounds	Lipids and lipid-like molecules	Fatty Acyls	Lineolic acids and derivatives
Negative	6.alpha.-Methylprednisolone	47	63.6	-12.8645	C22H30O5	395.179	7.41088	--	--	--	--	--	--	--	--	--	--	--	--
Negative	Capsorubin	44.3	43.7	10.2502	C40H56O4	645.422	7.41088	C08585	Carotenoid biosynthesis(ko00906);;Biosynthesis of secondary metabolites(ko01110)	LMPR01070048	Prenol Lipids [PR]	Isoprenoids [PR01]	C40 isoprenoids (tetraterpenes) [PR0107]	HMDB0036924	470-38-2	Organic compounds	Lipids and lipid-like molecules	Prenol lipids	Triterpenoids
Negative	6'-Oxo-G418	43.6	58.5	-22.2177	C20H38N4O10	987.488	7.41088	C21268	Neomycin, kanamycin and gentamicin biosynthesis(ko00524);;Biosynthesis of secondary metabolites(ko01110)	--	--	--	--	--	--	--	--	--	--
Negative	10-Deoxymethymycin	49	81.7	-45.8439	C25H43NO6	474.263	7.41802	C11994	Biosynthesis of 12-, 14- and 16-membered macrolides(ko00522);;Metabolic pathways(ko01100);;Biosynthesis of secondary metabolites(ko01110)	LMPK04000035	Polyketides [PK]	Macrolides and lactone polyketides [PK04]	--	--	--	--	--	--	--
Negative	(6Z,9Z,12Z)-Octadecatrienoic acid	41.1	12	-1.02141	C18H30O2	277.217	7.45302	C06426	Linoleic acid metabolism(ko00591);;Biosynthesis of unsaturated fatty acids(ko01040);;Metabolic pathways(ko01100)	--	--	--	--	HMDB0003073	506-26-3	Organic compounds	Lipids and lipid-like molecules	Fatty Acyls	Lineolic acids and derivatives
Negative	Dihydroshikonofuran	47.3	65.3	21.0177	C16H20O3	579.307	7.45302	C18135	Ubiquinone and other terpenoid-quinone biosynthesis(ko00130)	--	--	--	--	--	--	--	--	--	--
Negative	Formamide	45.7	38.2	7.26687	CH3NO	79.9912	7.45302	C00488	Cyanoamino acid metabolism(ko00460);;Nitrogen metabolism(ko00910);;Metabolic pathways(ko01100);;Carbon metabolism(ko01200)	--	--	--	--	HMDB0001536	1975-12-07	Organic compounds	Organic acids and derivatives	Carboximidic acids and derivatives	Carboximidic acids
Negative	(R)-beta-lysine	43.8	45	-16.4566	C6H14N2O2	337.204	7.48157	--	--	--	--	--	--	--	--	--	--	--	--
Negative	delta-Tocotrienol	48.9	60.9	0.0374506	C27H40O2	441.301	7.53153	C14156	Ubiquinone and other terpenoid-quinone biosynthesis(ko00130);;Metabolic pathways(ko01100);;Biosynthesis of secondary metabolites(ko01110)	LMPR02020056	Prenol Lipids [PR]	Quinones and hydroquinones [PR02]	Vitamin E [PR0202]	HMDB0030008	25612-59-3	Organic compounds	Lipids and lipid-like molecules	Prenol lipids	Quinone and hydroquinone lipids
Negative	Oleandolide	47.4	76.4	-42.3222	C20H34O7	407.189	7.53867	C11990	Biosynthesis of 12-, 14- and 16-membered macrolides(ko00522);;Metabolic pathways(ko01100);;Biosynthesis of secondary metabolites(ko01110)	LMPK04000031	Polyketides [PK]	Macrolides and lactone polyketides [PK04]	--	--	--	--	--	--	--
Negative	Terpendole G	44.2	34.7	-7.32188	C28H37NO4	450.262	7.5458	C20586	Indole diterpene alkaloid biosynthesis(ko00403);;Biosynthesis of secondary metabolites(ko01110)	--	--	--	--	--	--	--	--	--	--
Negative	Tyrosyl-Isoleucine	46.1	44.4	-5.53419	C15H22N2O4	647.327	7.5458	--	--	--	--	--	--	HMDB0029108	--	Organic compounds	Organic acids and derivatives	Carboxylic acids and derivatives	Amino acids, peptides, and analogues
Negative	L-Ala-gamma-D-Glu-DAP-D-Ala	48.5	62.4	10.6741	C18H30N5O9-	459.202	7.56008	--	--	--	--	--	--	--	--	--	--	--	--
Negative	Columbamine	45.3	57.7	-30.9524	C20H20NO4+	359.103	7.57437	C01795	Biosynthesis of secondary metabolites(ko01110)	--	--	--	--	--	--	--	--	--	--
Negative	L-Pyrrolysine	48.1	69.7	-18.4181	C12H21N3O3	555.305	7.5815	C16138	Lysine biosynthesis(ko00300);;Aminoacyl-tRNA biosynthesis(ko00970);;Metabolic pathways(ko01100);;Microbial metabolism in diverse environments(ko01120)	--	--	--	--	--	--	--	--	--	--
Negative	PG(17:0/17:0)	42.6	55.9	-40.5508	C40H79O10P	749.503	7.5815	--	--	LMGP04010895	Glycerophospholipids [GP]	Glycerophosphoglycerols [GP04]	Diacylglycerophosphoglycerols [GP0401]	--	--	--	--	--	--
Negative	PC(20:5(5Z,8Z,11Z,14Z,17Z)/P-16:0)	43.8	42.2	20.1389	C44H78NO7P	808.565	7.58863	--	--	--	--	--	--	HMDB0008521	--	Organic compounds	Lipids and lipid-like molecules	Glycerophospholipids	Glycerophosphocholines
Negative	Lariciresinol	40.5	9.03	1.55481	C20H24O6	381.133	7.60292	C10646	Biosynthesis of various plant secondary metabolites(ko00999);;Metabolic pathways(ko01100);;Biosynthesis of secondary metabolites(ko01110)	--	--	--	--	HMDB0253982	--	Organic compounds	Lignans, neolignans and related compounds	Furanoid lignans	Tetrahydrofuran lignans
Negative	14,15-Epoxyemindole SB	50	63.7	1.23032	C28H39NO2	466.297	7.61005	C20529	Indole diterpene alkaloid biosynthesis(ko00403);;Metabolic pathways(ko01100);;Biosynthesis of secondary metabolites(ko01110)	--	--	--	--	--	--	--	--	--	--
Negative	IPC 18:0;3/22:0;0	45.3	64.9	19.5944	C46H92NO12P	902.628	7.61718	--	--	--	--	--	--	--	--	--	--	--	--
Negative	CDP-DG(16:0/18:1(9Z))	49.9	68.4	14.3585	C46H83N3O15P2	978.537	7.62433	--	--	LMGP13010006	Glycerophospholipids [GP]	CDP-Glycerols [GP13]	CDP-diacylglycerols [GP1301]	HMDB0006971	--	Organic compounds	Lipids and lipid-like molecules	Glycerophospholipids	CDP-glycerols
Negative	Cobinamide	42.3	27.5	-1.39656	C48H72CoN11O8	1034.48	7.62433	C05774	Porphyrin metabolism(ko00860)	--	--	--	--	HMDB0006902	13497-85-3	Organic compounds	Organoheterocyclic compounds	Tetrapyrroles and derivatives	Metallotetrapyrroles
Negative	Maytansine	46.1	73.1	-9.93784	C34H46ClN3O10	736.279	7.63147	C10606	--	LMPK04000017	Polyketides [PK]	Macrolides and lactone polyketides [PK04]	--	HMDB0254356	--	Organic compounds	Phenylpropanoids and polyketides	Macrolactams	--
Negative	Tylosin	48.5	76.3	-3.18588	C46H77NO17	936.491	7.63147	C01457	Biosynthesis of 12-, 14- and 16-membered macrolides(ko00522);;Type I polyketide structures(ko01052);;Metabolic pathways(ko01100);;Biosynthesis of secondary metabolites(ko01110)	LMPK04000004	Polyketides [PK]	Macrolides and lactone polyketides [PK04]	--	HMDB0034108	1401-69-0	Organic compounds	Organic oxygen compounds	Organooxygen compounds	Carbohydrates and carbohydrate conjugates
Negative	17-O-Acetylajmaline	46.4	68.2	-33.7009	C22H28N2O3	413.196	7.64575	C15985	Indole alkaloid biosynthesis(ko00901)	--	--	--	--	--	--	--	--	--	--
Negative	Deacetylvindoline	48.4	64.4	-23.0938	C23H30N2O5	459.202	7.64575	C01091	Indole alkaloid biosynthesis(ko00901);;Metabolic pathways(ko01100);;Biosynthesis of secondary metabolites(ko01110)	--	--	--	--	--	--	--	--	--	--
Negative	Rifamycin B	48.8	54.7	3.20799	C39H49NO14	790.287	7.64575	C01848	Biosynthesis of ansamycins(ko01051);;Type I polyketide structures(ko01052)	LMPK05000003	Polyketides [PK]	Ansamycins and related polyketides [PK05]	--	--	--	--	--	--	--
Negative	5-Ethyl-2-methylthiazole	40.1	8.8	0.254057	C6H9NS	253.084	7.66002	--	--	--	--	--	--	HMDB0040096	19961-52-5	Organic compounds	Organoheterocyclic compounds	Azoles	Thiazoles
Negative	3alpha-17alpha-21-Trihydroxy-5beta-pregnane-11,20-dione	45.2	32.1	-1.73383	C21H32O5	363.217	7.66002	--	--	--	--	--	--	--	--	--	--	--	--
Negative	Erythromycin E	41.1	51.1	-39.7871	C37H65NO14	782.38	7.66002	C06634	Biosynthesis of 12-, 14- and 16-membered macrolides(ko00522);;Biosynthesis of secondary metabolites(ko01110)	LMPK04000011	Polyketides [PK]	Macrolides and lactone polyketides [PK04]	--	--	--	--	--	--	--
Negative	Lividomycin B	42	53.7	-49.4693	C23H45N5O13	620.246	7.6743	C18003	Neomycin, kanamycin and gentamicin biosynthesis(ko00524);;Biosynthesis of secondary metabolites(ko01110)	--	--	--	--	--	--	--	--	--	--
Negative	Tyr Val Lys Lys	42.5	29.4	5.57229	C26H44N6O6	535.328	7.68143	--	--	--	--	--	--	--	--	--	--	--	--
Negative	PE(12:0/16:0)	46.5	68.4	-33.1041	C33H66NO8P	656.406	7.68143	--	--	LMGP02011262	Glycerophospholipids [GP]	Glycerophosphoethanolamines [GP02]	Diacylglycerophosphoethanolamines [GP0201]	--	--	--	--	--	--
Negative	Undecylprodigiosin	43.2	48	-34.2865	C25H35N3O	438.263	7.68857	C12023	Prodigiosin biosynthesis(ko00333);;Metabolic pathways(ko01100);;Biosynthesis of secondary metabolites(ko01110)	--	--	--	--	HMDB0259405	--	Organic compounds	Organoheterocyclic compounds	Pyrroles	Substituted pyrroles
Negative	L-Olivosyl-oleandolide	44.4	63.7	14.1669	C26H44O10	1091.62	7.69572	C11991	Biosynthesis of 12-, 14- and 16-membered macrolides(ko00522);;Metabolic pathways(ko01100);;Biosynthesis of secondary metabolites(ko01110)	LMPK04000032	Polyketides [PK]	Macrolides and lactone polyketides [PK04]	--	--	--	--	--	--	--
Negative	PI(10:0/16:0)	42.8	44	21.4283	C35H67O13P	747.422	7.70285	--	--	LMGP06010963	Glycerophospholipids [GP]	Glycerophosphoinositols [GP06]	Diacylglycerophosphoinositols [GP0601]	--	--	--	--	--	--
Negative	17-Octadecynoic Acid	41.6	12.9	-1.27756	C18H32O2	279.233	7.72427	--	--	LMFA01030575	Fatty Acyls [FA]	Fatty Acids and Conjugates [FA01]	Unsaturated fatty acids [FA0103]	HMDB0244776	--	Organic compounds	Lipids and lipid-like molecules	Fatty Acyls	Fatty acids and conjugates
Negative	delta-Octalactone	46.6	43.7	-1.98263	C8H14O2	283.191	7.72427	--	--	--	--	--	--	--	--	--	--	--	--
Negative	22-Oxodocosanoate	40.5	39.8	-41.1433	C22H42O3	389.268	7.71712	C19624	Cutin, suberine and wax biosynthesis(ko00073)	--	--	--	--	--	--	--	--	--	--
Negative	Linalool acetate	47.5	51.9	-3.49328	C12H20O2	391.284	7.71712	--	--	--	--	--	--	HMDB0039522	115-95-7	Organic compounds	Lipids and lipid-like molecules	Prenol lipids	Monoterpenoids
Negative	Natamycin	47.2	78.3	-44.5721	C33H47NO13	664.268	7.72427	C08073	Type I polyketide structures(ko01052)	--	--	--	--	HMDB0014964	7681-93-8	Organic compounds	Organic oxygen compounds	Organooxygen compounds	Carbohydrates and carbohydrate conjugates
Negative	27-O-Demethylrifamycin SV	44.6	56.4	-13.2031	C36H45NO12	704.26	7.72427	C14727	Biosynthesis of ansamycins(ko01051);;Biosynthesis of secondary metabolites(ko01110)	--	--	--	--	--	--	--	--	--	--
Negative	gamma-L-Glutamyl-butirosin B	46.3	64.9	26.0339	C26H48N6O15	719.305	7.72427	C18005	Neomycin, kanamycin and gentamicin biosynthesis(ko00524);;Biosynthesis of secondary metabolites(ko01110)	--	--	--	--	--	--	--	--	--	--
Negative	PS(17:0/18:1(11Z))	50.3	76	16.5573	C41H78NO10P	796.524	7.71712	--	--	--	--	--	--	--	--	--	--	--	--
Negative	(9Z)-Hexadecenoic acid	47.8	49.5	6.56612	C16H30O2	275.201	7.73853	C08362	Fatty acid biosynthesis(ko00061);;Metabolic pathways(ko01100)	--	--	--	--	HMDB0003229	373-49-9	Organic compounds	Lipids and lipid-like molecules	Fatty Acyls	Fatty acids and conjugates
Negative	formycin B	41	13.4	-1.9734	C10H12N4O5	313.078	7.75282	--	--	--	--	--	--	HMDB0252449	--	Organic compounds	Organic oxygen compounds	Organooxygen compounds	Carbohydrates and carbohydrate conjugates
Negative	Heptadecanoic acid	40.9	7.68	-1.62023	C17H34O2	315.254	7.75282	--	--	LMFA01010017	Fatty Acyls [FA]	Fatty Acids and Conjugates [FA01]	Straight chain fatty acids [FA0101]	HMDB0002259	506-12-7	Organic compounds	Lipids and lipid-like molecules	Fatty Acyls	Fatty acids and conjugates
Negative	Carnitine	41.6	13.6	-0.261111	C7H16NO3+	383.24	7.75282	C00487	Lysine degradation(ko00310);;Metabolic pathways(ko01100);;ABC transporters(ko02010)	--	--	--	--	HMDB0000062	541-15-1	Organic compounds	Organic nitrogen compounds	Organonitrogen compounds	Quaternary ammonium salts
Negative	Hetacillin	45.6	40.4	1.12522	C19H23N3O4S	434.14	7.74568	C11729	--	--	--	--	--	HMDB0014877	3511-16-8	Organic compounds	Organoheterocyclic compounds	Lactams	Beta lactams
Negative	Desacetylvindoline	47.1	56.3	-14.9789	C23H30N2O5	459.207	7.76638	C01091	Indole alkaloid biosynthesis(ko00901);;Metabolic pathways(ko01100);;Biosynthesis of secondary metabolites(ko01110)	--	--	--	--	--	--	--	--	--	--
Negative	CDP-DG(16:0/22:6(4Z,7Z,10Z,13Z,16Z,19Z))	42.2	54.5	40.6461	C50H81N3O15P2	1070.55	7.80922	--	--	LMGP13010011	Glycerophospholipids [GP]	CDP-Glycerols [GP13]	CDP-diacylglycerols [GP1301]	HMDB0006976	--	Organic compounds	Lipids and lipid-like molecules	Glycerophospholipids	CDP-glycerols
Negative	di-trans,poly-cis-heptaprenyl diphosphate	42.4	24.1	2.39165	C35H60O7P2	699.381	7.80922	C17436	--	--	--	--	--	--	--	--	--	--	--
Negative	indole-3-acetate	47.5	56.9	-7.63491	C10H9NO2	196.037	7.81635	C00954	Tryptophan metabolism(ko00380);;Metabolic pathways(ko01100)	--	--	--	--	HMDB0000197	87-51-4	Organic compounds	Organoheterocyclic compounds	Indoles and derivatives	Indolyl carboxylic acids and derivatives
Negative	1,5-dideoxy-1,5-imino-D-galactitol	44.6	65.3	-41.349	C6H14NO4+	373.169	7.81635	--	--	--	--	--	--	--	--	--	--	--	--
Negative	PS(18:1(9Z)/0:0)	49.9	61.1	7.90646	C24H46NO9P	544.27	7.81635	--	--	LMGP03050001	Glycerophospholipids [GP]	Glycerophosphoserines [GP03]	Monoacylglycerophosphoserines [GP0305]	HMDB0240603	89319-60-8	Organic compounds	Lipids and lipid-like molecules	Glycerophospholipids	Glycerophosphoserines
Negative	5-Oxoavermectin ''2a'' aglycone	57.5	96.8	-5.31336	C34H48O9	599.319	7.8235	C11970	Biosynthesis of 12-, 14- and 16-membered macrolides(ko00522)	--	--	--	--	--	--	--	--	--	--
Negative	PS(16:1(9Z)/18:1(9Z))	47.5	65.6	5.79036	C40H74NO10P	794.479	7.83063	--	--	LMGP03010901	Glycerophospholipids [GP]	Glycerophosphoserines [GP03]	Diacylglycerophosphoserines [GP0301]	HMDB0012368	--	Organic compounds	Lipids and lipid-like molecules	Glycerophospholipids	Glycerophosphoserines
Negative	Soraphen A	46.3	68.9	-2.66095	C29H44O8	1039.6	7.84492	C11300	Type I polyketide structures(ko01052)	--	--	--	--	--	--	--	--	--	--
Negative	γ-CEHC	41.3	12.6	-1.21407	C15H20O4	263.129	7.83777	--	--	--	--	--	--	HMDB0001931	178167-75-4	Organic compounds	Organoheterocyclic compounds	Benzopyrans	1-benzopyrans
Negative	PC(20:3(5Z,8Z,11Z)/P-18:1(11Z))	44.3	56	-35.6667	C46H84NO7P	814.545	7.84492	--	--	--	--	--	--	HMDB0008392	--	Organic compounds	Lipids and lipid-like molecules	Glycerophospholipids	Glycerophosphocholines
Negative	9(Z),11(E)-Conjugated Linoleic Acid	41.4	10.7	-1.17446	C18H32O2	279.233	7.85205	--	--	--	--	--	--	--	--	--	--	--	--
Negative	Docosanamide	45.2	55.7	21.9712	C22H45NO	374.327	7.87347	--	--	LMFA08010020	Fatty Acyls [FA]	Fatty amides [FA08]	Primary amides [FA0801]	HMDB0000583	3061-75-4	Organic compounds	Lipids and lipid-like molecules	Fatty Acyls	Fatty amides
Negative	LysoPE(20_3(8Z,11Z,14Z)_0_0)	48.5	67.5	4.1237	C25H46NO7P	548.301	7.86632	--	--	--	--	--	--	--	--	--	--	--	--
Negative	3-beta-Hydroxy-4-beta-methyl-5-alpha-cholest-7-ene-4-alpha-carboxylate	44.3	48.6	-13.554	C29H48O3	443.347	7.90202	--	--	--	--	--	--	HMDB0011662	--	Organic compounds	Lipids and lipid-like molecules	Steroids and steroid derivatives	Cholestane steroids
Negative	Octanal	41.4	9.05	1.06494	C8H16O	255.233	7.92343	C01545	--	LMFA06000028	Fatty Acyls [FA]	Fatty aldehydes [FA06]	--	HMDB0001140	124-13-0	Organic compounds	Organic oxygen compounds	Organooxygen compounds	Carbonyl compounds
Negative	1-Palmitoyl-2-hydroxy-sn-glycero-3-phosphoethanolamine	53.6	71.9	-1.20674	C21H44NO7P	452.278	7.92343	--	--	--	--	--	--	HMDB0011503	53862-35-4	Organic compounds	Lipids and lipid-like molecules	Glycerophospholipids	Glycerophosphoethanolamines
Negative	Xanthoxic acid	41.5	38.1	11.6808	C15H22O4	577.308	7.91628	C13454	Carotenoid biosynthesis(ko00906)	--	--	--	--	--	--	--	--	--	--
Negative	5-Oxoavermectin ''2b'' aglycone	43	58.6	-11.6232	C33H46O9	1171.61	7.93057	C11954	Biosynthesis of 12-, 14- and 16-membered macrolides(ko00522)	--	--	--	--	--	--	--	--	--	--
Negative	12,13-Epoxy-9-hydroxy-10-octadecenoate	43.9	56.8	47.2263	C18H32O4	357.243	7.94485	C14832	Linoleic acid metabolism(ko00591)	--	--	--	--	--	--	--	--	--	--
Negative	PI(16:1(9Z)/0:0)	46.2	38.9	-0.0210325	C25H47O12P	569.273	7.9377	--	--	LMGP06050009	Glycerophospholipids [GP]	Glycerophosphoinositols [GP06]	Monoacylglycerophosphoinositols [GP0605]	--	--	--	--	--	--
Negative	Neopikromycin	44.9	76.9	-26.762	C28H47NO8	1109.65	7.95198	C20739	Biosynthesis of 12-, 14- and 16-membered macrolides(ko00522);;Biosynthesis of secondary metabolites(ko01110)	--	--	--	--	--	--	--	--	--	--
Negative	1-Palmitoyl-sn-glycero-3-phosphocholine	51.2	61.1	-1.36099	C24H50NO7P	540.33	7.96625	C04102	--	--	--	--	--	HMDB0010382	17364-16-8	Organic compounds	Lipids and lipid-like molecules	Glycerophospholipids	Glycerophosphocholines
Negative	Fumitremorgin A	45.4	51	-8.3674	C32H41N3O7	624.288	7.96625	C20564	Staurosporine biosynthesis(ko00404);;Metabolic pathways(ko01100);;Biosynthesis of secondary metabolites(ko01110)	--	--	--	--	--	--	--	--	--	--
Negative	N1,N5,N10-Tricoumaroyl spermidine	40.2	17.2	2.613	C34H37N3O6	628.326	7.98053	C18069	Biosynthesis of secondary metabolites(ko01110)	--	--	--	--	--	--	--	--	--	--
Negative	N-Citryl-spermidine	42.7	32.8	-3.17877	C13H25N3O6	697.36	7.98767	C20885	Biosynthesis of siderophore group nonribosomal peptides(ko01053)	--	--	--	--	--	--	--	--	--	--
Negative	Discadenine	43.2	68	-39.7666	C14H20N6O2	653.304	8.00195	C01804	Biosynthesis of secondary metabolites(ko01110)	--	--	--	--	--	--	--	--	--	--
Negative	Myriocin	51.7	66.3	-2.69635	C21H39NO6	400.269	8.00908	C19914	--	LMFA01060203	Fatty Acyls [FA]	Fatty Acids and Conjugates [FA01]	Oxo fatty acids [FA0106]	--	--	--	--	--	--
Negative	6-Keto-prostaglandin F1alpha	48.4	72	-25.2236	C20H34O6	415.224	8.03763	C05961	Arachidonic acid metabolism(ko00590);;Metabolic pathways(ko01100)	LMFA03010001	Fatty Acyls [FA]	Eicosanoids [FA03]	Prostaglandins [FA0301]	HMDB0002886	58962-34-8	Organic compounds	Lipids and lipid-like molecules	Fatty Acyls	Eicosanoids
Negative	DELTALINE	40.5	10.5	-0.56315	C27H41NO8	542.252	8.04478	C08679	--	--	--	--	--	HMDB0250984	--	Organic compounds	Lipids and lipid-like molecules	Prenol lipids	Diterpenoids
Negative	epsilon-Rhodomycin T	40.3	33.7	5.32986	C30H35NO11	620.194	8.04478	C18640	Biosynthesis of type II polyketide products(ko01057);;Biosynthesis of secondary metabolites(ko01110)	--	--	--	--	--	--	--	--	--	--
Negative	Rifamycin S	46.4	57.3	15.349	C37H45NO12	694.298	8.04478	C14540	Biosynthesis of ansamycins(ko01051);;Biosynthesis of secondary metabolites(ko01110)	--	--	--	--	--	--	--	--	--	--
Negative	Novamethymycin	56.8	92.4	-0.253042	C25H43NO8	520.268	8.05192	C20741	Biosynthesis of 12-, 14- and 16-membered macrolides(ko00522);;Biosynthesis of secondary metabolites(ko01110)	--	--	--	--	--	--	--	--	--	--
Negative	4'-Oxonebramine	43.6	26.2	2.35518	C12H24N4O5	667.365	8.05905	C21258	Neomycin, kanamycin and gentamicin biosynthesis(ko00524);;Biosynthesis of secondary metabolites(ko01110)	--	--	--	--	--	--	--	--	--	--
Negative	N-Acetylindoxyl	49.3	63.8	-5.42439	C10H9NO2	196.037	8.07333	C02298	Tryptophan metabolism(ko00380)	--	--	--	--	--	--	--	--	--	--
Negative	Myristic Acid ethyl ester	40.6	6.4	0.0663998	C16H32O2	255.233	8.07333	--	--	--	--	--	--	HMDB0034153	124-06-1	Organic compounds	Lipids and lipid-like molecules	Fatty Acyls	Fatty acid esters
Negative	10-Deoxymethynolide	48	69.6	-26.8814	C17H28O4	637.38	8.0662	C11993	Biosynthesis of 12-, 14- and 16-membered macrolides(ko00522);;Metabolic pathways(ko01100);;Biosynthesis of secondary metabolites(ko01110)	LMPK04000034	Polyketides [PK]	Macrolides and lactone polyketides [PK04]	--	--	--	--	--	--	--
Negative	all-trans-Heptaprenyl diphosphate	42.1	38.4	22.2475	C35H60O7P2	653.389	8.0662	C04216	Terpenoid backbone biosynthesis(ko00900);;Biosynthesis of secondary metabolites(ko01110)	LMPR03030006	Prenol Lipids [PR]	Polyprenols [PR03]	Bactoprenol diphosphates [PR0303]	HMDB0012187	76078-18-7	Organic compounds	Lipids and lipid-like molecules	Prenol lipids	Polyprenols
Negative	PS(16:1(9Z)/14:0)	47.4	75	-29.1951	C36H68NO10P	750.436	8.07333	--	--	LMGP03010203	Glycerophospholipids [GP]	Glycerophosphoserines [GP03]	Diacylglycerophosphoserines [GP0301]	HMDB0012363	--	Organic compounds	Lipids and lipid-like molecules	Glycerophospholipids	Glycerophosphoserines
Negative	PS(14:0/18:1(11Z))	47.1	73.8	-29.4269	C38H72NO10P	778.466	8.07333	--	--	--	--	--	--	HMDB0112266	--	Organic compounds	Lipids and lipid-like molecules	Glycerophospholipids	Glycerophosphoserines
Negative	Sulfate	52.3	73	5.52448	H2O4S	96.9606	0.565817	C00059	Purine metabolism(ko00230);;Monobactam biosynthesis(ko00261);;Cysteine and methionine metabolism(ko00270);;Sulfur metabolism(ko00920);;Metabolic pathways(ko01100);;Biosynthesis of secondary metabolites(ko01110);;Microbial metabolism in diverse environments(ko01120);;ABC transporters(ko02010);;Quorum sensing(ko02024)	--	--	--	--	HMDB0001448	14808-79-8	Inorganic compounds	Homogeneous non-metal compounds	Non-metal oxoanionic compounds	Non-metal sulfates
Negative	inositol-P-ceramide C (C26)	43.6	52.6	25.9241	C50H100NO13P	974.693	8.0662	--	--	--	--	--	--	--	--	--	--	--	--
Negative	Ascorbyl stearate	48.5	56.3	-4.11061	C24H42O7	441.284	8.0876	--	--	LMFA07010789	Fatty Acyls [FA]	Fatty esters [FA07]	Wax monoesters [FA0701]	HMDB0038242	10605-09-1	Organic compounds	Lipids and lipid-like molecules	Fatty Acyls	Fatty acid esters
Negative	CDP-DG(18:0/16:0)	46.2	62.4	11.4284	C46H85N3O15P2	980.55	8.0876	--	--	LMGP13010012	Glycerophospholipids [GP]	CDP-Glycerols [GP13]	CDP-diacylglycerols [GP1301]	HMDB0006977	--	Organic compounds	Lipids and lipid-like molecules	Glycerophospholipids	CDP-glycerols
Negative	Undecaprenyl diphosphate	43.8	28.4	2.43301	C55H92O7P2	947.609	8.10118	C04574	Peptidoglycan biosynthesis(ko00550);;Teichoic acid biosynthesis(ko00552);;Terpenoid backbone biosynthesis(ko00900);;Biosynthesis of secondary metabolites(ko01110)	LMPR03030004	Prenol Lipids [PR]	Polyprenols [PR03]	Bactoprenol diphosphates [PR0303]	HMDB0001469	23-13-2	Organic compounds	Lipids and lipid-like molecules	Prenol lipids	Polyprenols
Negative	6,8a-Seco-6,8a-deoxy-5-oxoavermectin ''1a'' aglycone	49	74.5	2.07279	C34H48O7	1135.68	8.10832	C11977	Biosynthesis of 12-, 14- and 16-membered macrolides(ko00522);;Metabolic pathways(ko01100);;Biosynthesis of secondary metabolites(ko01110)	--	--	--	--	--	--	--	--	--	--
Negative	L-a-Lysophosphatidylserine	42.2	24.6	-1.84175	C24H48NO9P	524.298	8.11545	--	--	--	--	--	--	--	--	--	--	--	--
Negative	Cucurbitacin B	51.4	72.7	11.5599	C32H46O8	557.318	8.1226	C08794	Biosynthesis of various alkaloids(ko00996);;Biosynthesis of secondary metabolites(ko01110)	LMST01010104	Sterol Lipids [ST]	Sterols [ST01]	Cholesterol and derivatives [ST0101]	HMDB0034927	6199-67-3	Organic compounds	Lipids and lipid-like molecules	Steroids and steroid derivatives	Cucurbitacins
Negative	PS(18:0/18:1(9Z))	45.2	56.1	-29.2454	C42H80NO10P	834.527	8.1226	--	--	LMGP03010025	Glycerophospholipids [GP]	Glycerophosphoserines [GP03]	Diacylglycerophosphoserines [GP0301]	HMDB0010163	124262-93-7	Organic compounds	Lipids and lipid-like molecules	Glycerophospholipids	Glycerophosphoserines
Negative	Gentamicin C2	48.1	63.8	12.5065	C20H41N5O7	498.276	8.12973	C02033	Neomycin, kanamycin and gentamicin biosynthesis(ko00524);;Biosynthesis of secondary metabolites(ko01110)	--	--	--	--	HMDB0252691	--	Organic compounds	Organic oxygen compounds	Organooxygen compounds	Carbohydrates and carbohydrate conjugates
Negative	TOFA	45.9	33.9	-1.89349	C19H32O4	323.222	8.14402	--	--	--	--	--	--	--	--	--	--	--	--
Negative	11beta-17alpha-21-Trihydroxy-5alpha-pregnane-3,20-dione	46.2	45.7	-6.85301	C21H32O5	363.215	8.14402	--	--	--	--	--	--	--	--	--	--	--	--
Negative	Gibberellin A37 open lactone	40.3	39.6	-22.4408	C20H28O6	399.15	8.14402	C11859	Diterpenoid biosynthesis(ko00904);;Metabolic pathways(ko01100);;Biosynthesis of secondary metabolites(ko01110)	--	--	--	--	--	--	--	--	--	--
Negative	IPC 18:0;3/16:0;0	43.7	48.6	7.31797	C40H80NO12P	818.522	8.13687	--	--	--	--	--	--	--	--	--	--	--	--
Negative	CDP-DG(18:1(11Z)/18:2(9Z,12Z))	47.3	70.6	-22.3031	C48H83N3O15P2	1002.5	8.15828	--	--	LMGP13010024	Glycerophospholipids [GP]	CDP-Glycerols [GP13]	CDP-diacylglycerols [GP1301]	HMDB0006990	--	Organic compounds	Lipids and lipid-like molecules	Glycerophospholipids	CDP-glycerols
Negative	CDP-DG(16:0/22:3(10Z,13Z,16Z))	44.6	71.8	-40.8333	C50H87N3O15P2	1030.51	8.15828	--	--	LMGP13010010	Glycerophospholipids [GP]	CDP-Glycerols [GP13]	CDP-diacylglycerols [GP1301]	HMDB0006975	--	Organic compounds	Lipids and lipid-like molecules	Glycerophospholipids	CDP-glycerols
Negative	Apramycin	49	50.8	0.890364	C21H41N5O11	1123.56	8.15828	C01555	Neomycin, kanamycin and gentamicin biosynthesis(ko00524)	--	--	--	--	HMDB0248529	--	Organic compounds	Organic oxygen compounds	Organooxygen compounds	Carbohydrates and carbohydrate conjugates
Negative	PS(18:0/0:0)	45.8	49	4.66847	C24H48NO9P	546.284	8.15828	--	--	LMGP03050006	Glycerophospholipids [GP]	Glycerophosphoserines [GP03]	Monoacylglycerophosphoserines [GP0305]	HMDB0240606	119786-67-3	Organic compounds	Lipids and lipid-like molecules	Glycerophospholipids	Glycerophosphoserines
Negative	3-hydroxytetracosanoyl-CoA	44.3	48.2	-1.29473	C45H82N7O18P3S	1178.44	8.16542	--	--	LMFA07050228	Fatty Acyls [FA]	Fatty esters [FA07]	Fatty acyl CoAs [FA0705]	HMDB0060240	--	Organic compounds	Lipids and lipid-like molecules	Fatty Acyls	Fatty acyl thioesters
Negative	lauric acid	42.1	22.9	9.66917	C12H24O2	221.154	8.16542	C02679	Fatty acid biosynthesis(ko00061);;Prodigiosin biosynthesis(ko00333);;Metabolic pathways(ko01100);;Biosynthesis of secondary metabolites(ko01110)	LMFA01010012	Fatty Acyls [FA]	Fatty Acids and Conjugates [FA01]	Straight chain fatty acids [FA0101]	HMDB0000638	143-07-7	Organic compounds	Lipids and lipid-like molecules	Fatty Acyls	Fatty acids and conjugates
Negative	Traumatin	40.6	10.4	-1.92395	C12H20O3	211.134	8.19398	C16309	alpha-Linolenic acid metabolism(ko00592);;Biosynthesis of secondary metabolites(ko01110)	LMFA01060093	Fatty Acyls [FA]	Fatty Acids and Conjugates [FA01]	Oxo fatty acids [FA0106]	HMDB0037326	65410-38-0	Organic compounds	Lipids and lipid-like molecules	Fatty Acyls	Fatty acids and conjugates
Negative	3-Oxo-beta-ionone	47.2	53.9	0.61585	C13H18O2	471.275	8.19398	--	--	--	--	--	--	--	--	--	--	--	--
Negative	Aconitine	45.1	58.5	-21.8265	C34H47NO11	666.275	8.19398	C06091	Diterpenoid biosynthesis(ko00904)	--	--	--	--	--	--	--	--	--	--
Negative	Deoxyadenosine monophosphate	48.4	55.2	-6.16213	C10H14N5O6P	352.041	0.5801	C00360	Purine metabolism(ko00230);;Metabolic pathways(ko01100);;Nucleotide metabolism(ko01232)	--	--	--	--	HMDB0000905	653-63-4	Organic compounds	Nucleosides, nucleotides, and analogues	Purine nucleotides	Purine deoxyribonucleotides
Negative	Demethylmacrocin	49.9	88.2	-2.82914	C44H73NO17	886.478	8.20112	C02400	Biosynthesis of 12-, 14- and 16-membered macrolides(ko00522);;Metabolic pathways(ko01100);;Biosynthesis of secondary metabolites(ko01110)	--	--	--	--	--	--	--	--	--	--
Negative	Vidarabine	50.8	81	13.7667	C10H13N5O4	266.093	8.20825	C07195	--	--	--	--	--	HMDB0014340	24356-66-9	Organic compounds	Nucleosides, nucleotides, and analogues	Purine nucleosides	--
Negative	Rifamycin Z	44.4	43.5	-17.5782	C35H41NO11	672.231	8.22253	C14723	Biosynthesis of ansamycins(ko01051);;Biosynthesis of secondary metabolites(ko01110)	--	--	--	--	--	--	--	--	--	--
Negative	PC(20:3(5Z,8Z,11Z)/P-18:0)	45.6	64.7	-29.0524	C46H86NO7P	816.566	8.21538	--	--	--	--	--	--	HMDB0008391	--	Organic compounds	Lipids and lipid-like molecules	Glycerophospholipids	Glycerophosphocholines
Negative	Palmitoleamide	45.2	58.9	30.1532	C16H31NO	298.246	8.23703	--	--	LMFA08010010	Fatty Acyls [FA]	Fatty amides [FA08]	Primary amides [FA0801]	HMDB0256086	--	Organic compounds	Lipids and lipid-like molecules	Fatty Acyls	Fatty amides
Negative	Decenoylcarnitine	47.9	62.5	17.5396	C17H31NO4	334.205	8.24417	--	--	--	--	--	--	HMDB0250918	--	Organic compounds	Lipids and lipid-like molecules	Fatty Acyls	Fatty acids and conjugates
Negative	cis-1,2-Dihydroxy-1,2-dihydro-8-methylnaphthalene	41.2	17	-0.139552	C11H12O2	397.166	8.23703	C14083	Naphthalene degradation(ko00626);;Microbial metabolism in diverse environments(ko01120);;Degradation of aromatic compounds(ko01220)	--	--	--	--	--	--	--	--	--	--
Negative	9-cis-10'-Apo-beta-carotenal	43.1	31.8	4.10725	C27H36O	421.276	8.25843	C20692	Carotenoid biosynthesis(ko00906);;Biosynthesis of secondary metabolites(ko01110)	--	--	--	--	--	--	--	--	--	--
Negative	borrelidin	50.1	85.1	-36.0971	C28H43NO6	510.266	8.25843	C15687	--	--	--	--	--	--	--	--	--	--	--
Negative	6-Deoxyerythronolide B	47.8	76.3	24.6849	C21H38O6	385.269	8.26558	C03240	Biosynthesis of 12-, 14- and 16-membered macrolides(ko00522);;Metabolic pathways(ko01100);;Biosynthesis of secondary metabolites(ko01110)	LMPK04000002	Polyketides [PK]	Macrolides and lactone polyketides [PK04]	--	--	--	--	--	--	--
Negative	Prostaglandin F2alpha	49.9	83.8	40.8681	C20H34O5	399.253	8.27272	C00639	Arachidonic acid metabolism(ko00590);;Metabolic pathways(ko01100)	LMFA03010002	Fatty Acyls [FA]	Eicosanoids [FA03]	Prostaglandins [FA0301]	HMDB0001139	551-11-1	Organic compounds	Lipids and lipid-like molecules	Fatty Acyls	Eicosanoids
Negative	3',5'-Cyclic AMP	41.1	18.9	6.15561	C10H12N5O6P	374.053	8.27985	C00575	Purine metabolism(ko00230);;Metabolic pathways(ko01100);;Biofilm formation - Pseudomonas aeruginosa(ko02025);;Biofilm formation - Escherichia coli(ko02026);;Cell cycle - yeast(ko04111);;Meiosis - yeast(ko04113);;Longevity regulating pathway - multiple species(ko04213);;Vibrio cholerae infection(ko05110);;Biofilm formation - Vibrio cholerae(ko05111);;Pertussis(ko05133);;Chagas disease(ko05142);;Am…	--	--	--	--	--	--	--	--	--	--
Negative	5-Oxoavermectin ''1b'' aglycone	41.4	45.7	-26.8966	C33H44O8	1195.59	8.30127	C11962	Biosynthesis of 12-, 14- and 16-membered macrolides(ko00522);;Metabolic pathways(ko01100);;Biosynthesis of secondary metabolites(ko01110)	--	--	--	--	--	--	--	--	--	--
Negative	Cholic acid	43.4	43	22.7771	C24H40O5	407.29	8.30127	C00695	Secondary bile acid biosynthesis(ko00121);;Metabolic pathways(ko01100)	LMST04010001	Sterol Lipids [ST]	Bile acids and derivatives [ST04]	C24 bile acids, alcohols, and derivatives [ST0401]	HMDB0000619	81-25-4	Organic compounds	Lipids and lipid-like molecules	Steroids and steroid derivatives	Bile acids, alcohols and derivatives
Negative	3-Geranylgeranylindole	42.9	40	11.6475	C28H39N	388.306	8.3084	C20525	Indole diterpene alkaloid biosynthesis(ko00403);;Metabolic pathways(ko01100);;Biosynthesis of secondary metabolites(ko01110)	--	--	--	--	--	--	--	--	--	--
Negative	7-Deoxyloganate	45.3	42.8	-11.1651	C16H24O9	381.113	8.31555	C11636	Biosynthesis of secondary metabolites(ko01110)	--	--	--	--	--	--	--	--	--	--
Negative	Tobramycin	45.8	66.9	-16.3558	C18H37N5O9	488.226	8.31555	C00397	Neomycin, kanamycin and gentamicin biosynthesis(ko00524);;Biosynthesis of secondary metabolites(ko01110)	--	--	--	--	HMDB0014822	32986-56-4	Organic compounds	Organic oxygen compounds	Organooxygen compounds	Carbohydrates and carbohydrate conjugates
Negative	PS(12:0/16:1(9Z))	48.7	62	5.04093	C34H64NO10P	712.4	8.31555	--	--	LMGP03010049	Glycerophospholipids [GP]	Glycerophosphoserines [GP03]	Diacylglycerophosphoserines [GP0301]	--	--	--	--	--	--
Negative	PS(18:1(11Z)/18:1(11Z))	46.7	59.1	-16.2045	C42H78NO10P	786.516	8.31555	--	--	--	--	--	--	HMDB0112272	--	Organic compounds	Lipids and lipid-like molecules	Glycerophospholipids	Glycerophosphoserines
Negative	3alpha-Hydroxy-3,5-dihydromonacolin L acid	51.5	65.6	-1.57529	C19H32O5	361.199	8.33697	C20852	Biosynthesis of various other secondary metabolites(ko00997);;Metabolic pathways(ko01100);;Biosynthesis of secondary metabolites(ko01110)	--	--	--	--	--	--	--	--	--	--
Negative	PC(18:1(9Z)/0:0)	46.6	44	-0.456738	C26H52NO7P	566.346	8.33697	--	--	LMGP01050032	Glycerophospholipids [GP]	Glycerophosphocholines [GP01]	Monoacylglycerophosphocholines [GP0105]	HMDB0002815	19420-56-5	Organic compounds	Lipids and lipid-like molecules	Glycerophospholipids	Glycerophosphocholines
Negative	Avermectin A1b aglycone	48.8	69.1	13.2595	C34H48O8	583.335	8.33697	C11964	Biosynthesis of 12-, 14- and 16-membered macrolides(ko00522);;Metabolic pathways(ko01100);;Biosynthesis of secondary metabolites(ko01110)	--	--	--	--	--	--	--	--	--	--
Negative	Carlactone	49.7	60.8	5.53143	C19H26O3	649.378	8.3441	C20693	Carotenoid biosynthesis(ko00906);;Biosynthesis of secondary metabolites(ko01110)	--	--	--	--	--	--	--	--	--	--
Negative	PC(o-18:1(9Z)/20:4(8Z,11Z,14Z,17Z))	43.2	44.1	-20.2612	C46H84NO7P	814.557	8.33697	--	--	LMGP01020267	Glycerophospholipids [GP]	Glycerophosphocholines [GP01]	1-alkyl,2-acylglycerophosphocholines [GP0102]	HMDB0013432	--	Organic compounds	Lipids and lipid-like molecules	Glycerophospholipids	Glycerophosphocholines
Negative	PS(19:0/19:0)	48.6	59.2	0.412619	C44H86NO10P	818.592	8.3441	--	--	LMGP03010868	Glycerophospholipids [GP]	Glycerophosphoserines [GP03]	Diacylglycerophosphoserines [GP0301]	--	--	--	--	--	--
Negative	Petrobactin	42.2	66.7	-41.9823	C34H50N6O11	753.293	8.35123	C22273	Biosynthesis of siderophore group nonribosomal peptides(ko01053)	--	--	--	--	--	--	--	--	--	--
Negative	trans-2-Nonenal	40.8	6.02	-0.849561	C9H16O	279.233	8.35838	--	--	--	--	--	--	HMDB0031269	2463-53-8	Organic compounds	Organic oxygen compounds	Organooxygen compounds	Carbonyl compounds
Negative	Aclacinomycin S	42.9	46.5	10.1752	C36H45NO13	734.266	8.36552	C18635	Biosynthesis of type II polyketide products(ko01057);;Biosynthesis of secondary metabolites(ko01110)	--	--	--	--	HMDB0247947	--	Organic compounds	Phenylpropanoids and polyketides	Anthracyclines	--
Negative	Niddamycin	41.2	67.9	34.5747	C39H63NO14	804.421	8.36552	C12152	Type I polyketide structures(ko01052)	--	--	--	--	--	--	--	--	--	--
Negative	CDP-DG(18:1(9Z)/22:3(10Z,13Z,16Z))	45.9	47.3	-1.22782	C52H89N3O15P2	1056.57	8.37978	--	--	LMGP13010035	Glycerophospholipids [GP]	CDP-Glycerols [GP13]	CDP-diacylglycerols [GP1301]	HMDB0007001	--	Organic compounds	Lipids and lipid-like molecules	Glycerophospholipids	Glycerophosphates
Negative	Ginsenoside Rc	48.7	71	8.62172	C53H90O22	1099.58	8.37978	--	--	--	--	--	--	HMDB0034995	11021-14-0	Organic compounds	Lipids and lipid-like molecules	Prenol lipids	Triterpenoids
Negative	LPA(16:0/0:0)	50.9	77.7	17.9752	C19H39O7P	409.243	8.39407	--	--	--	--	--	--	HMDB0007853	--	Organic compounds	Lipids and lipid-like molecules	Glycerophospholipids	Glycerophosphates
Negative	Leukotriene D4	44	65.9	-9.90294	C25H40N2O6S	1037.51	8.4012	C05951	Arachidonic acid metabolism(ko00590);;Metabolic pathways(ko01100)	LMFA03020006	Fatty Acyls [FA]	Eicosanoids [FA03]	Leukotrienes [FA0302]	HMDB0003080	73836-78-9	Organic compounds	Lipids and lipid-like molecules	Fatty Acyls	Eicosanoids
Negative	Methylmalonic acid	45.6	40.3	-6.38867	C4H6O4	152.995	8.4012	C02170	Pyrimidine metabolism(ko00240);;Valine, leucine and isoleucine degradation(ko00280);;Propanoate metabolism(ko00640);;Metabolic pathways(ko01100)	LMFA01170118	Fatty Acyls [FA]	Fatty Acids and Conjugates [FA01]	Dicarboxylic acids [FA0117]	HMDB0000202	516-05-2	Organic compounds	Organic acids and derivatives	Carboxylic acids and derivatives	Dicarboxylic acids and derivatives
Negative	Curvularide C	43.7	26.2	-2.48447	C19H37NO5	358.259	8.41548	--	--	--	--	--	--	--	--	--	--	--	--
Negative	Pioglitazone	45.4	51.7	13.067	C19H20N2O3S	711.241	8.42262	C07675	--	--	--	--	--	HMDB0015264	111025-46-8	Organic compounds	Benzenoids	Phenol ethers	--
Negative	Trypanothione disulfide	44.7	77.7	48.487	C27H47N9O10S2	720.316	8.41548	C03170	Glutathione metabolism(ko00480);;Metabolic pathways(ko01100)	--	--	--	--	HMDB0060521	--	Organic compounds	Organic acids and derivatives	Carboxylic acids and derivatives	Amino acids, peptides, and analogues
Negative	3'-N-Debenzoyltaxol	41.9	44.3	12.1627	C40H47NO13	748.307	8.41548	C16524	Diterpenoid biosynthesis(ko00904);;Metabolic pathways(ko01100);;Biosynthesis of secondary metabolites(ko01110)	--	--	--	--	--	--	--	--	--	--
Negative	9,10-DHOME	48.5	51.9	-1.53506	C18H34O4	313.238	8.4362	C14828	Linoleic acid metabolism(ko00591)	--	--	--	--	HMDB0004704	125356-86-7	Organic compounds	Lipids and lipid-like molecules	Fatty Acyls	Fatty acids and conjugates
Negative	Pinocarveol	43	20.9	-3.59974	C10H16O	349.237	8.4362	C11941	Limonene and pinene degradation(ko00903)	LMPR0102120025	Prenol Lipids [PR]	Isoprenoids [PR01]	C10 isoprenoids (monoterpenes) [PR0102]	HMDB0035743	5947-36-4	Organic compounds	Lipids and lipid-like molecules	Prenol lipids	Monoterpenoids
Negative	2(R)-HOT	44.9	31.3	-3.73688	C18H30O3	293.211	8.45047	C16342	alpha-Linolenic acid metabolism(ko00592)	--	--	--	--	--	--	--	--	--	--
Negative	Megalomicin A	49.6	82.8	-17.8971	C44H80N2O15	911.51	8.45047	C11985	Biosynthesis of 12-, 14- and 16-membered macrolides(ko00522);;Biosynthesis of secondary metabolites(ko01110)	LMPK04000026	Polyketides [PK]	Macrolides and lactone polyketides [PK04]	--	--	--	--	--	--	--
Negative	PE(18_1(9Z)_0_0)	46.6	49.2	-6.5066	C23H46NO7P	524.296	8.46475	--	--	--	--	--	--	--	--	--	--	--	--
Negative	APC	44	57.3	27.6639	C33H38N4O8	663.291	8.46475	C16542	Drug metabolism - other enzymes(ko00983)	--	--	--	--	HMDB0060661	--	Organic compounds	Organic oxygen compounds	Organooxygen compounds	Carbonyl compounds
Negative	OPC4-CoA	41.7	63.1	-24.2825	C35H56N7O18P3S	1008.21	0.594383	C16335	alpha-Linolenic acid metabolism(ko00592);;Metabolic pathways(ko01100);;Biosynthesis of secondary metabolites(ko01110)	--	--	--	--	HMDB0011113	--	Organic compounds	Lipids and lipid-like molecules	Fatty Acyls	Fatty acyl thioesters
Negative	5(S)-Hydroperoxyeicosatetraenoic acid	51.2	71.8	8.32769	C20H32O4	381.231	8.50043	--	--	--	--	--	--	HMDB0001193	71774-08-8	Organic compounds	Lipids and lipid-like molecules	Fatty Acyls	Eicosanoids
Negative	Cortisol 21-acetate	45.7	46.8	7.82762	C23H32O6	449.221	8.50043	C02821	--	LMST02030093	Sterol Lipids [ST]	Steroids [ST02]	C21 steroids (gluco/mineralocorticoids, progestogins) and derivatives [ST0203]	--	--	--	--	--	--
Negative	cis-9,10-Epoxystearic acid	55.4	83.5	-4.93319	C18H34O3	297.242	8.51472	--	--	--	--	--	--	HMDB0247617	--	Organic compounds	Lipids and lipid-like molecules	Fatty Acyls	Lineolic acids and derivatives
Negative	Narbomycin	52.4	90	22.4238	C28H47NO7	554.345	8.50758	C11998	Biosynthesis of 12-, 14- and 16-membered macrolides(ko00522);;Metabolic pathways(ko01100);;Biosynthesis of secondary metabolites(ko01110)	--	--	--	--	--	--	--	--	--	--
Negative	2-Hydroxy-7-methoxy-5-methyl-1-naphthoyl-CoA	41.5	69.4	36.0692	C34H46N7O19P3S	1026.21	0.594383	C20842	Biosynthesis of enediyne antibiotics(ko01059);;Metabolic pathways(ko01100);;Biosynthesis of secondary metabolites(ko01110)	--	--	--	--	--	--	--	--	--	--
Negative	Rumenic acid	42.5	18.6	-1.57992	C18H32O2	279.233	8.529	C04056	Linoleic acid metabolism(ko00591)	LMFA01030118	Fatty Acyls [FA]	Fatty Acids and Conjugates [FA01]	Unsaturated fatty acids [FA0103]	HMDB0003797	2540-56-9	Organic compounds	Lipids and lipid-like molecules	Fatty Acyls	Lineolic acids and derivatives
Negative	PA(18:0/16:1(9Z))	41.3	38.1	-24.1183	C37H71O8P	709.442	8.529	--	--	LMGP10010887	Glycerophospholipids [GP]	Glycerophosphates [GP10]	Diacylglycerophosphates [GP1001]	HMDB0114877	--	Organic compounds	Lipids and lipid-like molecules	Glycerophospholipids	Glycerophosphates
Negative	(1R,2R,4R)-Dihydrocarveol	40.4	6.86	-2.29336	C10H18O	307.264	8.54327	C11396	Limonene and pinene degradation(ko00903)	LMPR0102090031	Prenol Lipids [PR]	Isoprenoids [PR01]	C10 isoprenoids (monoterpenes) [PR0102]	HMDB0035825	20549-47-7	Organic compounds	Lipids and lipid-like molecules	Prenol lipids	Monoterpenoids
Negative	(25R)-3-Oxocholest-4-en-26-oate	45	45.3	14.0923	C27H42O3	449.289	8.54327	C20839	Steroid degradation(ko00984);;Microbial metabolism in diverse environments(ko01120)	--	--	--	--	--	--	--	--	--	--
Negative	2'''-N-Acetyl-6'''-deamino-6'''-hydroxyneomycin C	43	42.3	20.237	C25H47N5O15	692.29	8.54327	C17587	Neomycin, kanamycin and gentamicin biosynthesis(ko00524);;Biosynthesis of secondary metabolites(ko01110)	--	--	--	--	--	--	--	--	--	--
Negative	Mycolactone C	45.3	64.8	24.1359	C44H70O8	725.517	8.53613	C21275	Type I polyketide structures(ko01052)	--	--	--	--	--	--	--	--	--	--
Negative	ent-11beta-Hydroxycassa-12,15-diene	45.8	66.7	24.8654	C20H32O	323.222	8.5504	C20150	Diterpenoid biosynthesis(ko00904);;Biosynthesis of secondary metabolites(ko01110)	--	--	--	--	--	--	--	--	--	--
Negative	PS(14:0/14:0)	42	60.4	-35.9879	C34H66NO10P	678.411	8.5504	--	--	LMGP03010028	Glycerophospholipids [GP]	Glycerophosphoserines [GP03]	Diacylglycerophosphoserines [GP0301]	HMDB0012330	--	Organic compounds	Lipids and lipid-like molecules	Glycerophospholipids	Glycerophosphoserines
Negative	3-Oxohexadecanoyl-CoA	42.5	66.3	-29.8898	C37H64N7O18P3S	1064.29	0.594383	C05259	Fatty acid elongation(ko00062);;Fatty acid degradation(ko00071);;Metabolic pathways(ko01100);;Fatty acid metabolism(ko01212)	LMFA07050250	Fatty Acyls [FA]	Fatty esters [FA07]	Fatty acyl CoAs [FA0705]	HMDB0006402	34619-89-1	Organic compounds	Lipids and lipid-like molecules	Fatty Acyls	Fatty acyl thioesters
Negative	Achilleol B	40.7	33.2	-12.6819	C30H50O	471.379	8.60752	C20187	Sesquiterpenoid and triterpenoid biosynthesis(ko00909)	--	--	--	--	--	--	--	--	--	--
Negative	amiclenomycin	44.9	42.4	-14.7033	C10H16N2O2	391.229	8.62917	--	--	--	--	--	--	--	--	--	--	--	--
Negative	Dihydrozeatin	45.3	46.4	5.9272	C10H15N5O	487.256	8.63632	C02029	Biosynthesis of secondary metabolites(ko01110)	--	--	--	--	HMDB0012215	37789-32-5	Organic compounds	Organoheterocyclic compounds	Imidazopyrimidines	Purines and purine derivatives
Negative	5-O-beta-D-Mycaminosyltylonolide	50.1	73.6	20.4111	C31H51NO10	642.362	8.63632	C12002	Biosynthesis of 12-, 14- and 16-membered macrolides(ko00522);;Metabolic pathways(ko01100);;Biosynthesis of secondary metabolites(ko01110)	--	--	--	--	--	--	--	--	--	--
Negative	PA(14:1(9Z)/16:0)	41.4	23.7	-0.792305	C33H63O8P	639.4	8.65773	--	--	LMGP10010112	Glycerophospholipids [GP]	Glycerophosphates [GP10]	Diacylglycerophosphates [GP1001]	--	--	--	--	--	--
Negative	Fungichromin	49.8	91.5	35.5308	C35H58O12	705.386	8.65773	C13299	--	--	--	--	--	--	--	--	--	--	--
Negative	12-OxoETE	40.1	26.6	-8.11179	C20H30O3	635.379	8.67915	C14807	Arachidonic acid metabolism(ko00590)	--	--	--	--	HMDB0013633	108437-64-5	Organic compounds	Lipids and lipid-like molecules	Fatty Acyls	Fatty acids and conjugates
Negative	Myxochelin B	40.5	28.7	16.9032	C20H25N3O6	448.179	8.67915	C12221	Biosynthesis of siderophore group nonribosomal peptides(ko01053)	--	--	--	--	--	--	--	--	--	--
Negative	Diglykokoll	40.9	8.3	-2.72444	C4H7NO4	132.03	0.594383	--	--	--	--	--	--	--	--	--	--	--	--
Negative	20-Oxo-5-O-beta-mycaminosyltylactone	52.9	84.3	10.7146	C31H51NO9	580.355	8.68628	C20760	Biosynthesis of 12-, 14- and 16-membered macrolides(ko00522);;Metabolic pathways(ko01100);;Biosynthesis of secondary metabolites(ko01110)	--	--	--	--	--	--	--	--	--	--
Negative	3-Hexaprenyl-4-hydroxy-5-methoxybenzoic acid	42.4	34.5	14.1954	C38H56O4	597.401	8.69365	--	--	LMPR02010044	Prenol Lipids [PR]	Quinones and hydroquinones [PR02]	Ubiquinones [PR0201]	HMDB0000977	66551-60-8	Organic compounds	Lipids and lipid-like molecules	Prenol lipids	Polyprenylphenols
Negative	Secalciferol	40.8	27.5	-18.7206	C27H44O3	461.319	8.7008	C07712	Steroid biosynthesis(ko00100);;Metabolic pathways(ko01100);;Biosynthesis of secondary metabolites(ko01110)	--	--	--	--	HMDB0060508	--	Organic compounds	Lipids and lipid-like molecules	Steroids and steroid derivatives	Vitamin D and derivatives
Negative	Streptomycin	43.8	53	-34.4616	C21H39N7O12	580.238	8.7008	C00413	Streptomycin biosynthesis(ko00521);;Metabolic pathways(ko01100);;Biosynthesis of secondary metabolites(ko01110)	--	--	--	--	HMDB0015214	57-92-1	Organic compounds	Benzenoids	Benzene and substituted derivatives	Diphenylacetonitriles
Negative	Propanoyl phosphate	42.7	21.3	-3.04456	C3H7O5P	152.995	8.71507	C02876	Propanoate metabolism(ko00640);;C5-Branched dibasic acid metabolism(ko00660);;Metabolic pathways(ko01100)	--	--	--	--	--	--	--	--	--	--
Negative	6'''-Deamino-6'''-oxoneomycin C	44.8	51.9	-20.3732	C23H43N5O14	612.261	8.71507	C17589	Neomycin, kanamycin and gentamicin biosynthesis(ko00524);;Biosynthesis of secondary metabolites(ko01110)	--	--	--	--	--	--	--	--	--	--
Negative	L-Pipecolate	43.1	28	-11.1148	C6H11NO2	174.076	0.594383	C00408	Lysine degradation(ko00310);;Metabolic pathways(ko01100);;Biosynthesis of secondary metabolites(ko01110);;Microbial metabolism in diverse environments(ko01120)	--	--	--	--	HMDB0000716	3105-95-1	Organic compounds	Organic acids and derivatives	Carboxylic acids and derivatives	Amino acids, peptides, and analogues
Negative	Calcitetrol	46	65.9	35.785	C27H44O4	467.309	8.72935	C18231	Steroid biosynthesis(ko00100);;Metabolic pathways(ko01100)	LMST03020686	Sterol Lipids [ST]	Secosteroids [ST03]	Vitamin D3 and derivatives [ST0302]	HMDB0006228	56142-94-0	Organic compounds	Lipids and lipid-like molecules	Steroids and steroid derivatives	Vitamin D and derivatives
Negative	L-(+)-Gulose	40.5	12.3	-3.85892	C6H12O6	179.055	8.74363	--	--	--	--	--	--	HMDB0012326	6027-89-0	Organic compounds	Organic oxygen compounds	Organooxygen compounds	Carbohydrates and carbohydrate conjugates
Negative	Gemfibrozil	41.1	23.4	-1.656	C15H22O3	249.149	8.74363	C07020	--	--	--	--	--	HMDB0015371	25812-30-0	Organic compounds	Benzenoids	Phenol ethers	--
Negative	Phe Tyr Gln Lys	40.3	16.3	6.86966	C29H40N6O7	583.293	8.73648	--	--	--	--	--	--	--	--	--	--	--	--
Negative	Taxa-4(20),11(12)-dien-5alpha,13alpha-diol	44.7	36.4	-3.5396	C20H32O2	303.232	8.75077	C11897	Diterpenoid biosynthesis(ko00904);;Metabolic pathways(ko01100);;Biosynthesis of secondary metabolites(ko01110)	LMPR0104390005	Prenol Lipids [PR]	Isoprenoids [PR01]	C20 isoprenoids (diterpenes) [PR0104]	--	--	--	--	--	--
Negative	Carvacrol	48.5	58.5	-4.56688	C10H14O	149.097	8.77148	C09840	--	LMPR0102090017	Prenol Lipids [PR]	Isoprenoids [PR01]	C10 isoprenoids (monoterpenes) [PR0102]	HMDB0035770	499-75-2	Organic compounds	Lipids and lipid-like molecules	Prenol lipids	Monoterpenoids
Negative	(9Z,12Z,15Z)-Octadecatrienoic acid	42.4	21.5	-0.194152	C18H30O2	277.217	8.77148	C06427	alpha-Linolenic acid metabolism(ko00592);;Biosynthesis of unsaturated fatty acids(ko01040);;Metabolic pathways(ko01100);;Biosynthesis of secondary metabolites(ko01110)	--	--	--	--	HMDB0001388	463-40-1	Organic compounds	Lipids and lipid-like molecules	Fatty Acyls	Lineolic acids and derivatives
Negative	Ethisterone	41.3	24.1	-15.8333	C21H28O2	311.197	8.77148	C14487	--	--	--	--	--	HMDB0060580	--	Organic compounds	Lipids and lipid-like molecules	Steroids and steroid derivatives	Androstane steroids
Negative	N-Oleoylglycine	46.8	55.9	-3.73811	C20H37NO3	384.274	8.77148	--	--	--	--	--	--	HMDB0013631	2601-90-3	Organic compounds	Organic acids and derivatives	Carboxylic acids and derivatives	Amino acids, peptides, and analogues
Negative	Cembrene	42.1	47.3	27.3488	C20H32	307.227	8.78575	C11893	Diterpenoid biosynthesis(ko00904);;Biosynthesis of secondary metabolites(ko01110)	LMPR0104190002	Prenol Lipids [PR]	Isoprenoids [PR01]	C20 isoprenoids (diterpenes) [PR0104]	HMDB0036845	1898-13-1	Organic compounds	Lipids and lipid-like molecules	Prenol lipids	Diterpenoids
Negative	D-Glucosamine	44	35.9	-4.25131	C6H13NO5	214.048	0.594383	C00329	Amino sugar and nucleotide sugar metabolism(ko00520);;Metabolic pathways(ko01100);;Biosynthesis of nucleotide sugars(ko01250);;Phosphotransferase system (PTS)(ko02060)	--	--	--	--	HMDB0001514	3416-24-8	Organic compounds	Organic oxygen compounds	Organooxygen compounds	Carbohydrates and carbohydrate conjugates
Negative	Zeaxanthin	40.3	34.7	11.0043	C40H56O2	613.432	8.7929	C06098	Carotenoid biosynthesis(ko00906);;Biosynthesis of various plant secondary metabolites(ko00999);;Metabolic pathways(ko01100);;Biosynthesis of secondary metabolites(ko01110)	LMPR01070261	Prenol Lipids [PR]	Isoprenoids [PR01]	C40 isoprenoids (tetraterpenes) [PR0107]	HMDB0002789	144-68-3	Organic compounds	Lipids and lipid-like molecules	Prenol lipids	Tetraterpenoids
Negative	PE(12:0/16:1(9Z))	44.6	69.8	-47.4615	C33H64NO8P	668.376	8.7929	--	--	LMGP02010362	Glycerophospholipids [GP]	Glycerophosphoethanolamines [GP02]	Diacylglycerophosphoethanolamines [GP0201]	--	--	--	--	--	--
Negative	15(S)-HPETE	43.3	47.2	1.09599	C20H32O4	731.475	8.82145	C05966	Arachidonic acid metabolism(ko00590);;Metabolic pathways(ko01100)	--	--	--	--	HMDB0004244	70981-96-3	Organic compounds	Lipids and lipid-like molecules	Fatty Acyls	Eicosanoids
Negative	CDP-DG(18:0/20:4(8Z,11Z,14Z,17Z))	42.9	44.4	-11.2029	C50H85N3O15P2	1050.51	8.84287	--	--	LMGP13010018	Glycerophospholipids [GP]	CDP-Glycerols [GP13]	CDP-diacylglycerols [GP1301]	HMDB0006983	--	Organic compounds	Lipids and lipid-like molecules	Glycerophospholipids	CDP-glycerols
Negative	L-glyceraldehyde	40.4	8.93	-4.71578	C3H6O3	225.061	0.587233	C02426	Pentose and glucuronate interconversions(ko00040);;Metabolic pathways(ko01100)	--	--	--	--	--	--	--	--	--	--
Negative	KOdiA-PC	45.5	55	-19.8716	C32H58NO11P	684.336	8.84287	--	--	--	--	--	--	--	--	--	--	--	--
Negative	PE(18:0/0:0)	47	48.6	-1.39172	C23H48NO7P	480.309	8.85025	--	--	LMGP02050001	Glycerophospholipids [GP]	Glycerophosphoethanolamines [GP02]	Monoacylglycerophosphoethanolamines [GP0205]	--	--	--	--	--	--
Negative	Dodecanoylcarnitine	44.8	30.3	-2.12074	C19H37NO4	342.264	8.86452	--	--	LMFA07070062	Fatty Acyls [FA]	Fatty esters [FA07]	Fatty acyl carnitines [FA0707]	HMDB0002250	25518-54-1	Organic compounds	Lipids and lipid-like molecules	Fatty Acyls	Fatty acid esters
Negative	Astaxanthin	49.2	56.7	-0.0841649	C40H52O4	617.361	8.87167	C08580	Carotenoid biosynthesis(ko00906);;Biosynthesis of secondary metabolites(ko01110)	LMPR01070263	Prenol Lipids [PR]	Isoprenoids [PR01]	C40 isoprenoids (tetraterpenes) [PR0107]	HMDB0002204	472-61-7	Organic compounds	Lipids and lipid-like molecules	Prenol lipids	Tetraterpenoids
Negative	Tetradecanoylcarnitine	42.4	43.2	1.20515	C21H41NO4	392.279	8.8788	--	--	LMFA07070107	Fatty Acyls [FA]	Fatty esters [FA07]	Fatty acyl carnitines [FA0707]	HMDB0005066	25597-07-3	Organic compounds	Lipids and lipid-like molecules	Fatty Acyls	Fatty acid esters
Negative	20-hydroxy LTB4	51.6	73.3	0.402793	C20H32O5	397.223	8.8788	--	--	LMFA03020018	Fatty Acyls [FA]	Eicosanoids [FA03]	Leukotrienes [FA0302]	HMDB0001509	79516-82-8	Organic compounds	Lipids and lipid-like molecules	Fatty Acyls	Eicosanoids
Negative	Sphinganine	45	65.4	-45.1833	C18H39NO2	336.254	8.89308	C00836	Sphingolipid metabolism(ko00600);;Metabolic pathways(ko01100)	LMSP01020001	Sphingolipids [SP]	Sphingoid bases [SP01]	Sphinganines [SP0102]	HMDB0000269	764-22-7	Organic compounds	Organic nitrogen compounds	Organonitrogen compounds	Amines
Negative	PA(14:0/16:1(9Z))	47.2	53.2	4.84563	C33H63O8P	639.404	8.88593	--	--	LMGP10010931	Glycerophospholipids [GP]	Glycerophosphates [GP10]	Diacylglycerophosphates [GP1001]	--	--	--	--	--	--
Negative	Gramicidin S	49.6	78.3	13.0978	C60H92N12O10	1185.72	8.90735	C11218	Nonribosomal peptide structures(ko01054)	--	--	--	--	HMDB0252932	--	Organic compounds	Organic acids and derivatives	Carboxylic acids and derivatives	Amino acids, peptides, and analogues
Negative	1-Stearoyl-sn-glycerol 3-phosphocholine	58.9	60.4	-0.873846	C26H54NO7P	568.362	8.90735	--	--	--	--	--	--	--	--	--	--	--	--
Negative	IPC 18:0;3/26:0;2	51.5	66.2	3.83232	C50H100NO14P	1014.69	8.94305	--	--	--	--	--	--	--	--	--	--	--	--
Negative	Citral	41.4	15.2	-2.35381	C10H16O	349.238	8.94305	--	--	--	--	--	--	HMDB0035078	141-27-5	Organic compounds	Lipids and lipid-like molecules	Prenol lipids	Monoterpenoids
Negative	Proansamitocin	43.1	58.7	29.7873	C25H33NO6	464.219	8.93592	C12177	Biosynthesis of ansamycins(ko01051);;Biosynthesis of secondary metabolites(ko01110)	--	--	--	--	--	--	--	--	--	--
Negative	4alpha-Carboxy-stigmasta-7,24(24(1))-dien-3beta-ol	50	67.2	13.8512	C30H48O3	491.336	8.95042	C22120	Steroid biosynthesis(ko00100);;Metabolic pathways(ko01100);;Biosynthesis of secondary metabolites(ko01110)	--	--	--	--	--	--	--	--	--	--
Negative	12-Keto-leukotriene B4	43.5	45.1	-26.8214	C20H30O4	667.404	8.95042	C05949	Arachidonic acid metabolism(ko00590)	--	--	--	--	HMDB0004234	136696-10-1	Organic compounds	Lipids and lipid-like molecules	Fatty Acyls	Eicosanoids
Negative	Tylactone	48.6	81.4	34.4418	C23H38O5	439.284	8.95757	C12000	Biosynthesis of 12-, 14- and 16-membered macrolides(ko00522);;Metabolic pathways(ko01100);;Biosynthesis of secondary metabolites(ko01110)	--	--	--	--	--	--	--	--	--	--
Negative	18-Oxooleate	52.1	85.2	7.29657	C18H32O3	317.212	8.97183	C19617	Cutin, suberine and wax biosynthesis(ko00073)	--	--	--	--	--	--	--	--	--	--
Negative	1-monohexadecanoylglycerol	43.6	62.8	-44.0861	C19H38O4	365.232	8.97898	--	--	--	--	--	--	HMDB0011564	32899-41-5	Organic compounds	Lipids and lipid-like molecules	Glycerolipids	Monoradylglycerols
Negative	13Z-Docosenamide	45.4	61.3	19.2681	C22H43NO	372.31	8.97898	--	--	LMFA08010028	Fatty Acyls [FA]	Fatty amides [FA08]	Primary amides [FA0801]	--	--	--	--	--	--
Negative	20-hydroxy-PGF2a	51.7	76.4	3.34263	C20H34O6	391.211	8.98612	--	--	--	--	--	--	HMDB0004049	--	Organic compounds	Lipids and lipid-like molecules	Fatty Acyls	Eicosanoids
Negative	PS(16:0/18:1(11Z))	43.5	57.8	8.67628	C40H76NO10P	806.527	9.0004	--	--	LMGP03010007	Glycerophospholipids [GP]	Glycerophosphoserines [GP03]	Diacylglycerophosphoserines [GP0301]	HMDB0112267	--	Organic compounds	Lipids and lipid-like molecules	Glycerophospholipids	Glycerophosphoserines
Negative	17alpha-Hydroxypregnenolone	45.6	39.1	-1.2605	C21H32O3	331.227	9.00753	C05138	Metabolic pathways(ko01100)	LMST02030089	Sterol Lipids [ST]	Steroids [ST02]	C21 steroids (gluco/mineralocorticoids, progestogins) and derivatives [ST0203]	HMDB0000363	387-79-1	Organic compounds	Lipids and lipid-like molecules	Steroids and steroid derivatives	Pregnane steroids
Negative	zymosterol intermediate 1a	43.4	65.2	-40.5255	C28H46O2	449.302	9.00753	--	--	LMST01010169	Sterol Lipids [ST]	Sterols [ST01]	Cholesterol and derivatives [ST0101]	--	--	--	--	--	--
Negative	PC(22:5(4Z,7Z,10Z,13Z,16Z)/14:1(9Z))	46.3	50.3	-5.42127	C44H76NO8P	822.525	9.0149	--	--	LMGP01012233	Glycerophospholipids [GP]	Glycerophosphocholines [GP01]	Diacylglycerophosphocholines [GP0101]	HMDB0008657	--	Organic compounds	Lipids and lipid-like molecules	Glycerophospholipids	Glycerophosphocholines
Negative	CDP-DG(16:0/18:2(9Z,12Z))	43.7	65	-26.5046	C46H81N3O15P2	998.463	9.00753	--	--	LMGP13010007	Glycerophospholipids [GP]	CDP-Glycerols [GP13]	CDP-diacylglycerols [GP1301]	HMDB0006972	--	Organic compounds	Lipids and lipid-like molecules	Glycerophospholipids	CDP-glycerols
Negative	4,4-Dimethylcholesta-8,14,24-trienol	42.6	50.8	-33.3421	C29H46O	445.311	9.02203	--	--	--	--	--	--	HMDB0001023	64284-64-6	Organic compounds	Lipids and lipid-like molecules	Steroids and steroid derivatives	Cholestane steroids
Negative	12-Oxo-9(Z)-dodecenoic acid	41.6	28.3	-11.7408	C12H20O3	483.291	9.02203	C16311	alpha-Linolenic acid metabolism(ko00592);;Biosynthesis of secondary metabolites(ko01110)	--	--	--	--	--	--	--	--	--	--
Negative	16-Hydroxypalmitate	47	40.3	-1.48459	C16H32O3	271.227	9.02918	C18218	Cutin, suberine and wax biosynthesis(ko00073);;Metabolic pathways(ko01100)	--	--	--	--	HMDB0006294	506-13-8	Organic compounds	Lipids and lipid-like molecules	Fatty Acyls	Fatty acids and conjugates
Negative	9-Hydroxy-12-oxo-15(Z)-octadecenoic acid	40.8	50.9	-41.4198	C18H32O4	311.21	9.02918	C21924	alpha-Linolenic acid metabolism(ko00592);;Biosynthesis of secondary metabolites(ko01110)	--	--	--	--	--	--	--	--	--	--
Negative	18-Hydroxycorticosterone	45	51.5	-20.8654	C21H30O5	397.171	9.03632	C01124	Metabolic pathways(ko01100)	LMST02030091	Sterol Lipids [ST]	Steroids [ST02]	C21 steroids (gluco/mineralocorticoids, progestogins) and derivatives [ST0203]	HMDB0000319	561-65-9	Organic compounds	Lipids and lipid-like molecules	Steroids and steroid derivatives	Hydroxysteroids
Negative	PA(16:1(9Z)/0:0)	54.4	87.3	7.98654	C19H37O7P	429.206	9.04345	--	--	LMGP10050016	Glycerophospholipids [GP]	Glycerophosphates [GP10]	Monoacylglycerophosphates [GP1005]	HMDB0062323	--	Organic compounds	Lipids and lipid-like molecules	Glycerophospholipids	Glycerophosphates
Negative	N1-(3,4-Dihydroxybenzoyl)-N8,N'8-citryl-bis(spermidine)	49	59.2	-4.14153	C27H46N6O8	617.305	9.04345	C22069	Biosynthesis of siderophore group nonribosomal peptides(ko01053)	--	--	--	--	--	--	--	--	--	--
Negative	Undecaprenyl phosphate alpha-L-Ara4FN	42.4	39.9	-2.06671	C61H100NO8P	1040.69	9.0506	C16156	Amino sugar and nucleotide sugar metabolism(ko00520);;Metabolic pathways(ko01100)	--	--	--	--	--	--	--	--	--	--
Negative	Surfactin	55.9	96.3	-7.00172	C53H93N7O13	1056.65	9.06487	C12043	Nonribosomal peptide structures(ko01054)	--	--	--	--	HMDB0258632	--	Organic compounds	Organic acids and derivatives	Peptidomimetics	Depsipeptides
Negative	7,8-Dihydroneopterin 2',3'-cyclic phosphate	45.2	41.1	-3.67037	C9H12N5O6P	316.044	0.594383	C20567	Folate biosynthesis(ko00790);;Metabolic pathways(ko01100)	--	--	--	--	--	--	--	--	--	--
Negative	5-O-beta-D-Mycaminosyltylactone	46.9	76.8	-19.0385	C31H53NO8	1133.73	9.072	C12001	Biosynthesis of 12-, 14- and 16-membered macrolides(ko00522);;Metabolic pathways(ko01100);;Biosynthesis of secondary metabolites(ko01110)	--	--	--	--	--	--	--	--	--	--
Negative	Pantetheine	41.4	13.8	-1.39002	C11H22N2O4S	277.122	9.07915	C00831	Carbapenem biosynthesis(ko00332);;Pantothenate and CoA biosynthesis(ko00770);;Metabolic pathways(ko01100);;Biosynthesis of secondary metabolites(ko01110)	--	--	--	--	HMDB0003426	496-65-1	Organic compounds	Organic acids and derivatives	Carboxylic acids and derivatives	Amino acids, peptides, and analogues
Negative	PA(12:0/16:0)	40.1	40.6	-25.6136	C31H61O8P	627.365	9.07915	--	--	LMGP10010944	Glycerophospholipids [GP]	Glycerophosphates [GP10]	Diacylglycerophosphates [GP1001]	--	--	--	--	--	--
Negative	Gibberellin A51-catabolite	40.5	23.6	16.7627	C19H22O5	351.127	9.08628	C11854	Diterpenoid biosynthesis(ko00904);;Biosynthesis of secondary metabolites(ko01110)	LMPR0104170011	Prenol Lipids [PR]	Isoprenoids [PR01]	C20 isoprenoids (diterpenes) [PR0104]	HMDB0304363	--	Organic compounds	Lipids and lipid-like molecules	Prenol lipids	Diterpenoids
Negative	3-Hydroxyethylbacteriochlorophyllide a	42.4	60.5	40.4019	C35H38MgN4O6	655.264	9.08628	C18153	Porphyrin metabolism(ko00860);;Biosynthesis of secondary metabolites(ko01110)	--	--	--	--	--	--	--	--	--	--
Negative	1-ethyl-3-(3-dimethylaminopropyl)-carbodiimide	40.8	11.1	-5.56634	C8H18N3+	371.312	9.107	--	--	--	--	--	--	--	--	--	--	--	--
Negative	20-COOH-Leukotriene B4	40.5	11.9	-6.13358	C20H30O6	401.171	9.107	C05950	Arachidonic acid metabolism(ko00590)	--	--	--	--	HMDB0006059	80434-82-8	Organic compounds	Lipids and lipid-like molecules	Fatty Acyls	Fatty acids and conjugates
Negative	4-Methylthiobutyl-desulfoglucosinolate	42	53.2	39.2971	C12H23NO6S2	376.101	0.594383	C17248	2-Oxocarboxylic acid metabolism(ko01210)	--	--	--	--	--	--	--	--	--	--
Negative	Calcitriol	45	33	1.36947	C27H44O3	461.328	9.11413	C01673	Steroid biosynthesis(ko00100);;Metabolic pathways(ko01100);;Tuberculosis(ko05152)	--	--	--	--	HMDB0001903	32222-06-3	Organic compounds	Lipids and lipid-like molecules	Steroids and steroid derivatives	Vitamin D and derivatives
Negative	Leukotriene F4	42.2	56.3	-15.2207	C28H44N2O8S	1181.54	9.12842	C06462	Arachidonic acid metabolism(ko00590);;Metabolic pathways(ko01100)	LMFA03020076	Fatty Acyls [FA]	Eicosanoids [FA03]	Leukotrienes [FA0302]	HMDB0006465	--	Organic compounds	Lipids and lipid-like molecules	Fatty Acyls	Eicosanoids
Negative	Cyclic AMP	47.3	69.1	12.3132	C10H12N5O6P	350.031	0.594383	C00575	Purine metabolism(ko00230);;Metabolic pathways(ko01100);;Biofilm formation - Pseudomonas aeruginosa(ko02025);;Biofilm formation - Escherichia coli(ko02026);;Cell cycle - yeast(ko04111);;Meiosis - yeast(ko04113);;Longevity regulating pathway - multiple species(ko04213);;Vibrio cholerae infection(ko05110);;Biofilm formation - Vibrio cholerae(ko05111);;Pertussis(ko05133);;Chagas disease(ko05142);;Am…	--	--	--	--	HMDB0000058	60-92-4	Organic compounds	Nucleosides, nucleotides, and analogues	Purine nucleotides	Cyclic purine nucleotides
Negative	PI(16:0/0:0)	49.4	48.3	-0.155719	C25H49O12P	571.289	9.12842	--	--	LMGP06050002	Glycerophospholipids [GP]	Glycerophosphoinositols [GP06]	Monoacylglycerophosphoinositols [GP0605]	HMDB0061695	1425501-12-7	Organic compounds	Lipids and lipid-like molecules	Glycerophospholipids	Glycerophosphoinositols
Negative	ribavirin-5'-monophosphate	40.2	25.3	-12.3168	C8H11N4O8P-2	356.997	0.594383	--	--	--	--	--	--	--	--	--	--	--	--
Negative	100-2	43.7	59.5	10.1025	C31H36O12	645.225	9.14268	C12408	Biosynthesis of type II polyketide products(ko01057);;Biosynthesis of secondary metabolites(ko01110)	--	--	--	--	--	--	--	--	--	--
Negative	Rhodovibrin	40.9	30.3	2.23224	C41H60O2	605.435	9.14982	C15878	Carotenoid biosynthesis(ko00906);;Metabolic pathways(ko01100);;Biosynthesis of secondary metabolites(ko01110)	LMPR01070136	Prenol Lipids [PR]	Isoprenoids [PR01]	C40 isoprenoids (tetraterpenes) [PR0107]	--	--	--	--	--	--
Negative	Protostadienol	40.2	22.8	-13.8061	C30H50O	471.378	9.15697	C19820	Sesquiterpenoid and triterpenoid biosynthesis(ko00909)	--	--	--	--	--	--	--	--	--	--
Negative	[6]-Gingerol	46.6	60.8	1.11943	C17H26O4	633.365	9.15697	C10462	Biosynthesis of secondary metabolites(ko01110)	LMPK15020007	Polyketides [PK]	Phenolic lipids [PK15]	Alkyl catechols and derivatives [PK1502]	HMDB0005783	58253-27-3	Organic compounds	Benzenoids	Phenols	Methoxyphenols
Negative	(3R)-3-Hydroxy-1,2-didehydro-2,3-dihydrotabersonine	43.9	50.8	20.0958	C21H24N2O3	387.155	9.19288	C21683	Indole alkaloid biosynthesis(ko00901)	--	--	--	--	--	--	--	--	--	--
Negative	(3S)-3-Hydroxycyclocitral	46.3	53.1	-17.7953	C10H16O2	395.238	9.19288	C19731	Biosynthesis of various plant secondary metabolites(ko00999)	--	--	--	--	HMDB0303972	--	Organic compounds	Organic oxygen compounds	Organooxygen compounds	Alcohols and polyols
Negative	Maslinic Acid	48.1	82.1	25.9664	C30H48O4	493.342	9.18575	--	--	LMPR0106180014	Prenol Lipids [PR]	Isoprenoids [PR01]	C30 isoprenoids (triterpenes) [PR0106]	HMDB0002392	4373-41-5	Organic compounds	Lipids and lipid-like molecules	Prenol lipids	Triterpenoids
Negative	Caloxanthin	48.8	73.1	-6.42164	C40H56O3	605.394	9.19288	C16282	Carotenoid biosynthesis(ko00906)	LMPR01070134	Prenol Lipids [PR]	Isoprenoids [PR01]	C40 isoprenoids (tetraterpenes) [PR0107]	--	--	--	--	--	--
Negative	Vindoline	42.2	19.6	3.08961	C25H32N2O6	501.225	9.20003	C01626	Indole alkaloid biosynthesis(ko00901);;Metabolic pathways(ko01100);;Biosynthesis of secondary metabolites(ko01110)	--	--	--	--	HMDB0259814	--	Organic compounds	Alkaloids and derivatives	Plumeran-type alkaloids	--
Negative	Aphidicolin	45.6	77	18.9856	C20H34O4	383.25	9.22143	C06088	Diterpenoid biosynthesis(ko00904);;Biosynthesis of secondary metabolites(ko01110)	--	--	--	--	HMDB0248510	--	--	--	--	--
Negative	Phytosphingosine	43	42.9	8.01247	C18H39NO3	338.27	9.22858	C12144	Sphingolipid metabolism(ko00600);;Metabolic pathways(ko01100)	LMSP01030001	Sphingolipids [SP]	Sphingoid bases [SP01]	4-Hydroxysphinganines (Phytosphingosines) [SP0103]	HMDB0004610	554-62-1	Organic compounds	Organic nitrogen compounds	Organonitrogen compounds	Amines
Negative	(7Z,10Z,13Z,16Z,19Z)-Docosapentaenoic acid	42.4	39.6	16.6433	C22H34O2	365.231	9.23572	C16513	Biosynthesis of unsaturated fatty acids(ko01040)	--	--	--	--	--	--	--	--	--	--
Negative	Thromboxane B2	44.8	42.6	16.6997	C20H34O6	415.282	9.24285	C05963	Arachidonic acid metabolism(ko00590);;Metabolic pathways(ko01100)	LMFA03030002	Fatty Acyls [FA]	Eicosanoids [FA03]	Thromboxanes [FA0303]	HMDB0003252	54397-85-2	Organic compounds	Lipids and lipid-like molecules	Fatty Acyls	Eicosanoids
Negative	11-Dehydro-thromboxane B2	48.1	69.7	12.8751	C20H32O6	389.199	9.23572	C05964	Arachidonic acid metabolism(ko00590);;Metabolic pathways(ko01100)	LMFA03030014	Fatty Acyls [FA]	Eicosanoids [FA03]	Thromboxanes [FA0303]	HMDB0004242	67910-12-7	Organic compounds	Lipids and lipid-like molecules	Fatty Acyls	Eicosanoids
Negative	Lochnericine	42.4	43.1	-19.2818	C21H24N2O3	397.17	9.23572	C11676	Indole alkaloid biosynthesis(ko00901);;Biosynthesis of secondary metabolites(ko01110)	--	--	--	--	--	--	--	--	--	--
Negative	PS(18:1(11Z)/19:0)	54	81.7	1.17003	C43H82NO10P	824.543	9.24285	--	--	--	--	--	--	--	--	--	--	--	--
Negative	Gluconasturtiin	43.9	50.3	16.6484	C15H21NO9S2	422.066	0.587233	C08417	Biosynthesis of secondary metabolites(ko01110);;2-Oxocarboxylic acid metabolism(ko01210)	--	--	--	--	HMDB0038423	499-30-9	Organic compounds	Organic oxygen compounds	Organooxygen compounds	Carbohydrates and carbohydrate conjugates
Negative	Phenylethylacetate	40.3	14.6	5.33698	C10H11O2-	371.152	9.27877	--	--	--	--	--	--	--	--	--	--	--	--
Negative	Gentamicin C1	47	72.8	-2.49636	C21H43N5O7	498.29	9.27877	C07656	Neomycin, kanamycin and gentamicin biosynthesis(ko00524);;Biosynthesis of secondary metabolites(ko01110)	--	--	--	--	--	--	--	--	--	--
Negative	2-hydroxyhexadecanoic acid	45.8	31.6	-1.36137	C16H32O3	271.227	9.2859	--	--	--	--	--	--	HMDB0031057	16452-52-1	Organic compounds	Lipids and lipid-like molecules	Fatty Acyls	Fatty acids and conjugates
Negative	Epiandrosterone	40.4	46.9	37.6924	C19H30O2	311.21	9.2859	C07635	Steroid degradation(ko00984);;Microbial metabolism in diverse environments(ko01120)	LMST02020023	Sterol Lipids [ST]	Steroids [ST02]	C19 steroids (androgens) and derivatives [ST0202]	HMDB0000365	481-29-8	Organic compounds	Lipids and lipid-like molecules	Steroids and steroid derivatives	Androstane steroids
Negative	1-Octen-3-ol	43.6	24.6	-3.08982	C8H16O	315.253	9.29303	C14272	--	LMFA05000090	Fatty Acyls [FA]	Fatty alcohols [FA05]	--	HMDB0031299	--	Organic compounds	Lipids and lipid-like molecules	Fatty Acyls	Fatty alcohols
Negative	12(S)-HpETE	40.5	14.1	-2.88297	C20H32O4	335.222	9.29303	C05965	Arachidonic acid metabolism(ko00590);;Metabolic pathways(ko01100)	--	--	--	--	HMDB0004243	71774-10-2	Organic compounds	Lipids and lipid-like molecules	Fatty Acyls	Eicosanoids
Negative	Cyclooctatin	50	67.3	0.324541	C20H34O3	343.226	9.29303	C21979	Biosynthesis of various other secondary metabolites(ko00997);;Metabolic pathways(ko01100);;Biosynthesis of secondary metabolites(ko01110)	--	--	--	--	--	--	--	--	--	--
Negative	Tehydroabietic acid	41.4	27.4	-9.25932	C20H28O2	345.204	9.29303	--	--	--	--	--	--	--	--	--	--	--	--
Negative	Cephaeline	43.5	37.5	13.7646	C28H38N2O4	511.288	9.29303	C09390	Biosynthesis of secondary metabolites(ko01110)	--	--	--	--	HMDB0249806	--	Organic compounds	Alkaloids and derivatives	Emetine alkaloids	--
Negative	Glycosyl-4,4'-diaponeurosporenoate	45.3	53.4	20.6077	C36H50O7	639.366	9.29303	--	--	--	--	--	--	--	--	--	--	--	--
Negative	Lipid X	40.3	62.7	-14.7934	C34H66NO12P	710.414	9.29303	C04824	Lipopolysaccharide biosynthesis(ko00540);;Metabolic pathways(ko01100)	LMSL01020001	Saccharolipids [SL]	Acylaminosugars [SL01]	Diacylaminosugars [SL0102]	--	--	--	--	--	--
Negative	CDP-DG(18:0/18:0)	40.9	58.8	-32.6348	C48H89N3O15P2	1030.52	9.30018	--	--	LMGP13010013	Glycerophospholipids [GP]	CDP-Glycerols [GP13]	CDP-diacylglycerols [GP1301]	HMDB0006978	--	Organic compounds	Lipids and lipid-like molecules	Glycerophospholipids	CDP-glycerols
Negative	Pyrrolidonecarboxylic acid	40	9.15	-4.2187	C5H7NO3	128.035	9.30018	--	--	--	--	--	--	HMDB0000267	98-79-3	Organic compounds	Organic acids and derivatives	Carboxylic acids and derivatives	Amino acids, peptides, and analogues
Negative	Abscisate	43.4	30.7	-1.34468	C15H20O4	263.129	9.30018	C06082	Carotenoid biosynthesis(ko00906);;Metabolic pathways(ko01100);;Biosynthesis of secondary metabolites(ko01110)	--	--	--	--	HMDB0029382	639-46-3	Organic compounds	Lipids and lipid-like molecules	Prenol lipids	Sesquiterpenoids
Negative	4alpha-Methylfecosterol	41.2	32.8	-7.72656	C29H48O	433.342	9.30018	C15776	Steroid biosynthesis(ko00100);;Metabolic pathways(ko01100);;Biosynthesis of secondary metabolites(ko01110)	LMST01031019	Sterol Lipids [ST]	Sterols [ST01]	Ergosterols and C24-methyl derivatives [ST0103]	HMDB0006845	17757-07-2	Organic compounds	Lipids and lipid-like molecules	Steroids and steroid derivatives	Ergostane steroids
Negative	2-Ketospirilloxanthin	44.4	58.9	16.9391	C42H58O3	645.418	9.30018	C15884	Carotenoid biosynthesis(ko00906);;Metabolic pathways(ko01100);;Biosynthesis of secondary metabolites(ko01110)	--	--	--	--	--	--	--	--	--	--
Negative	CDP-DG(16:0/20:4(5Z,8Z,11Z,14Z))	41.9	38.5	6.64277	C48H81N3O15P2	1046.52	9.30732	--	--	LMGP13010008	Glycerophospholipids [GP]	CDP-Glycerols [GP13]	CDP-diacylglycerols [GP1301]	HMDB0006973	--	Organic compounds	Organic oxygen compounds	Organooxygen compounds	Carbonyl compounds
Negative	Hexadecanoic acid	41.9	28.5	-2.28515	C16H32O2	301.217	9.30732	C00249	Fatty acid biosynthesis(ko00061);;Fatty acid elongation(ko00062);;Fatty acid degradation(ko00071);;Cutin, suberine and wax biosynthesis(ko00073);;Biosynthesis of unsaturated fatty acids(ko01040);;Metabolic pathways(ko01100);;Fatty acid metabolism(ko01212)	LMFA01010001	Fatty Acyls [FA]	Fatty Acids and Conjugates [FA01]	Straight chain fatty acids [FA0101]	HMDB0000220	1957-10-03	Organic compounds	Lipids and lipid-like molecules	Fatty Acyls	Fatty acids and conjugates
Negative	13(S)-HODE	47.4	46.4	4.58177	C18H32O3	331.228	9.31445	C14762	Linoleic acid metabolism(ko00591)	--	--	--	--	--	--	--	--	--	--
Negative	18-Hydroxyoleate	45.7	48	6.05144	C18H34O3	319.227	9.30732	C19616	Cutin, suberine and wax biosynthesis(ko00073)	--	--	--	--	HMDB0304033	--	Organic compounds	Lipids and lipid-like molecules	Fatty Acyls	Fatty acids and conjugates
Negative	Vulpecholate	43	39	-7.24307	C24H40O5	407.277	9.31445	C17650	Secondary bile acid biosynthesis(ko00121)	--	--	--	--	--	--	--	--	--	--
Negative	2,5-Diaminopyrimidine nucleoside triphosphate	40.2	36.5	40.1997	C9H18N5O14P3	512.02	0.587233	C05923	Folate biosynthesis(ko00790);;Metabolic pathways(ko01100)	--	--	--	--	HMDB0006821	--	Organic compounds	Organic oxygen compounds	Organooxygen compounds	Carbohydrates and carbohydrate conjugates
Negative	16-Feruloyloxypalmitate	46.3	52.3	11.0821	C26H40O6	493.286	9.3216	C18217	Cutin, suberine and wax biosynthesis(ko00073)	--	--	--	--	HMDB0304027	--	Organic compounds	Phenylpropanoids and polyketides	Cinnamic acids and derivatives	Hydroxycinnamic acids and derivatives
Negative	12,13-DHOME	40.7	42.4	37.342	C18H34O4	359.256	9.33607	C14829	Linoleic acid metabolism(ko00591)	--	--	--	--	HMDB0004705	7293-40-5	Organic compounds	Lipids and lipid-like molecules	Fatty Acyls	Fatty acids and conjugates
Negative	Undecalactone	44.5	36	-11.3808	C11H22O2	371.312	9.3432	--	--	--	--	--	--	--	--	--	--	--	--
Negative	Fumiquinazoline C	40.3	8.79	3.06498	C24H21N5O4	442.153	9.3432	C22148	Biosynthesis of various other secondary metabolites(ko00997);;Metabolic pathways(ko01100);;Biosynthesis of secondary metabolites(ko01110)	--	--	--	--	--	--	--	--	--	--
Negative	Terpin	40.6	44.4	36.1368	C10H20O2	389.303	9.35035	--	--	--	--	--	--	HMDB0035595	565-50-4	Organic compounds	Lipids and lipid-like molecules	Prenol lipids	Monoterpenoids
Negative	(2S,3S,4R)-2-aminoicosane-1,3,4-triol	46.5	47	5.19744	C20H43NO3	366.301	9.3789	--	--	--	--	--	--	--	--	--	--	--	--
Negative	Gentamicin A	40.4	21.5	12.6222	C18H36N4O10	467.242	9.3789	C01917	Neomycin, kanamycin and gentamicin biosynthesis(ko00524);;Biosynthesis of secondary metabolites(ko01110)	--	--	--	--	--	--	--	--	--	--
Negative	PC(18:3(9Z,12Z,15Z)/P-18:1(11Z))	50.7	72.3	5.66624	C44H80NO7P	800.541	9.3789	--	--	--	--	--	--	HMDB0008227	--	Organic compounds	Lipids and lipid-like molecules	Glycerophospholipids	Glycerophosphocholines
Negative	N7-Pan	41.3	25.3	6.55172	C16H32N2O4	361.236	9.38603	--	--	--	--	--	--	--	--	--	--	--	--
Negative	Levetiracetam	47	51.4	-12.4842	C8H14N2O2	399.221	9.38603	C07841	--	--	--	--	--	HMDB0015333	102767-28-2	Organic compounds	Organic acids and derivatives	Carboxylic acids and derivatives	Amino acids, peptides, and analogues
Negative	2-Acetamido-4-(D-alanylamino)-2,4,6-trideoxy-D-mannopyranose	44.2	40.7	1.53622	C11H21N3O5	595.295	9.39317	C22249	O-Antigen nucleotide sugar biosynthesis(ko00541);;Metabolic pathways(ko01100);;Biosynthesis of nucleotide sugars(ko01250)	--	--	--	--	--	--	--	--	--	--
Negative	PI(18:1(9Z)/0:0)	46.8	35.4	0.00985553	C27H51O12P	597.305	9.38603	--	--	LMGP06050005	Glycerophospholipids [GP]	Glycerophosphoinositols [GP06]	Monoacylglycerophosphoinositols [GP0605]	HMDB0256522	--	Organic compounds	Lipids and lipid-like molecules	Glycerophospholipids	Glycerophosphoinositols
Negative	3a,7a,12b-Trihydroxy-5b-cholanoic acid	43.4	45.8	25.8962	C24H40O5	407.291	9.40032	--	--	--	--	--	--	--	--	--	--	--	--
Negative	beta-PC-M6	43.8	35.7	-3.21301	C27H35NO3	466.259	9.41458	C20535	Indole diterpene alkaloid biosynthesis(ko00403);;Biosynthesis of secondary metabolites(ko01110)	--	--	--	--	--	--	--	--	--	--
Negative	ppGp	42.2	35.3	16.5723	C10H16N5O14P3	543.974	0.587233	--	--	--	--	--	--	--	--	--	--	--	--
Negative	Avideoxycholate	42.5	62.7	40.907	C24H40O4	413.283	9.44243	C20867	Secondary bile acid biosynthesis(ko00121)	--	--	--	--	--	--	--	--	--	--
Negative	zymosterol	43.9	43.7	-23.946	C27H44O	419.299	9.44958	C05437	Steroid biosynthesis(ko00100);;Metabolic pathways(ko01100);;Biosynthesis of secondary metabolites(ko01110)	LMST01010066	Sterol Lipids [ST]	Sterols [ST01]	Cholesterol and derivatives [ST0101]	HMDB0006271	128-33-6	Organic compounds	Lipids and lipid-like molecules	Steroids and steroid derivatives	Cholestane steroids
Negative	Neoxanthin	46.9	63.1	10.7387	C40H56O4	621.399	9.44958	C08606	Carotenoid biosynthesis(ko00906);;Metabolic pathways(ko01100);;Biosynthesis of secondary metabolites(ko01110)	LMPR01070290	Prenol Lipids [PR]	Isoprenoids [PR01]	C40 isoprenoids (tetraterpenes) [PR0107]	HMDB0003020	14660-91-4	Organic compounds	Lipids and lipid-like molecules	Prenol lipids	Tetraterpenoids
Negative	Hotrienol	40.4	7.5	1.27501	C10H16O	303.233	9.45672	--	--	--	--	--	--	--	--	--	--	--	--
Negative	5-HETE	40.8	25	-7.90805	C20H32O3	365.231	9.45672	C04805	Arachidonic acid metabolism(ko00590);;Metabolic pathways(ko01100)	LMFA03060084	Fatty Acyls [FA]	Eicosanoids [FA03]	Hydroxy/hydroperoxyeicosatetraenoic acids [FA0306]	HMDB0011134	70608-72-9	Organic compounds	Lipids and lipid-like molecules	Fatty Acyls	Eicosanoids
Negative	IPC 18:0;3/22:0;1	45.4	79.2	41.723	C46H92NO13P	918.643	9.46385	--	--	--	--	--	--	--	--	--	--	--	--
Negative	Prednisolone Acetate	46.8	49.5	4.79927	C23H30O6	423.181	9.471	C08180	--	--	--	--	--	HMDB0014998	50-24-8	Organic compounds	Lipids and lipid-like molecules	Steroids and steroid derivatives	Hydroxysteroids
Negative	zymosterol intermediate 1b	40.8	47.4	-29.8024	C28H44O2	433.297	9.471	--	--	LMST01010171	Sterol Lipids [ST]	Sterols [ST01]	Cholesterol and derivatives [ST0101]	--	--	--	--	--	--
Negative	CMP-N-glycoloylneuraminate	48.5	76.4	-21.2286	C20H31N4O17P	675.096	0.594383	C03691	Amino sugar and nucleotide sugar metabolism(ko00520);;Biosynthesis of nucleotide sugars(ko01250)	--	--	--	--	HMDB0012206	98300-80-2	Organic compounds	Organic oxygen compounds	Organooxygen compounds	Carbohydrates and carbohydrate conjugates
Negative	8-[(1R,2R)-3-Oxo-2-{(Z)-pent-2-enyl}cyclopentyl]octanoate	46.2	50.8	-12.2524	C18H30O3	293.209	9.47813	C22503	--	--	--	--	--	--	--	--	--	--	--
Negative	5,6-DHET	43	62.4	32.1639	C20H34O4	383.255	9.48527	C14772	Arachidonic acid metabolism(ko00590);;Metabolic pathways(ko01100)	--	--	--	--	HMDB0002343	213382-49-1	Organic compounds	Lipids and lipid-like molecules	Fatty Acyls	Eicosanoids
Negative	Adenosine tetraphosphate	41.8	22.6	-2.19153	C10H17N5O16P4	631.959	0.587233	C03483	Purine metabolism(ko00230);;Metabolic pathways(ko01100)	--	--	--	--	HMDB0001364	58337-43-2	Organic compounds	Nucleosides, nucleotides, and analogues	Purine nucleotides	Purine ribonucleotides
Negative	Nostoxanthin	47.7	57.5	-12.0094	C40H56O4	635.38	9.48527	C16284	Carotenoid biosynthesis(ko00906)	LMPR01070104	Prenol Lipids [PR]	Isoprenoids [PR01]	C40 isoprenoids (tetraterpenes) [PR0107]	--	--	--	--	--	--
Negative	PE(14:0/0:0)	43.4	58.8	12.882	C19H40NO7P	849.512	9.48527	--	--	LMGP02050003	Glycerophospholipids [GP]	Glycerophosphoethanolamines [GP02]	Monoacylglycerophosphoethanolamines [GP0205]	--	--	--	--	--	--
Negative	Novobiocin	43.8	55.4	-25.2864	C31H36N2O11	633.191	0.594383	C05080	Novobiocin biosynthesis(ko00401);;Metabolic pathways(ko01100);;Biosynthesis of secondary metabolites(ko01110)	--	--	--	--	HMDB0015185	303-81-1	Organic compounds	Phenylpropanoids and polyketides	Coumarins and derivatives	Coumarin glycosides
Negative	Fastigilin B	47.3	58	1.44504	C20H26O6	383.148	9.50668	C09451	--	--	--	--	--	--	--	--	--	--	--
Negative	PC(P-16:0/18:4(6Z,9Z,12Z,15Z))	48.3	63.7	-8.59699	C42H76NO7P	758.504	9.50668	--	--	LMGP01030033	Glycerophospholipids [GP]	Glycerophosphocholines [GP01]	1-(1Z-alkenyl),2-acylglycerophosphocholines [GP0103]	HMDB0011214	--	Organic compounds	Lipids and lipid-like molecules	Glycerophospholipids	Glycerophosphocholines
Negative	Malvidin 3-O-(cafeoylglucoside)	41.1	65.2	-29.9358	C32H31O15+	690.116	0.594383	--	--	--	--	--	--	--	--	--	--	--	--
Negative	Cannabidiol	40.2	56	-18.3254	C21H30O2	687.451	9.52097	C07578	Biosynthesis of various plant secondary metabolites(ko00999);;Metabolic pathways(ko01100);;Biosynthesis of secondary metabolites(ko01110)	LMPK13120001	Polyketides [PK]	Aromatic polyketides [PK13]	Other aromatic polyketides [PK1312]	HMDB0249586	--	Organic compounds	Lipids and lipid-like molecules	Prenol lipids	Monoterpenoids
Negative	PI(16:0/18:1(9Z))	47.2	50.9	1.98124	C43H81O13P	857.518	9.5281	--	--	LMGP06010001	Glycerophospholipids [GP]	Glycerophosphoinositols [GP06]	Diacylglycerophosphoinositols [GP0601]	HMDB0009783	--	Organic compounds	Lipids and lipid-like molecules	Glycerophospholipids	Glycerophosphoinositols
Negative	Miglitol	46.4	50.7	-15.8798	C8H17NO5	413.207	9.54237	C07708	--	--	--	--	--	HMDB0014634	72432-03-2	Organic compounds	Organoheterocyclic compounds	Piperidines	--
Negative	Chanoclavine-I aldehyde	42.7	34.5	-5.65668	C16H18N2O	507.274	9.53523	C20379	Indole alkaloid biosynthesis(ko00901);;Metabolic pathways(ko01100);;Biosynthesis of secondary metabolites(ko01110)	--	--	--	--	--	--	--	--	--	--
Negative	Spheroidene	41.9	29.3	3.56782	C41H60O	567.459	9.53523	C15900	Carotenoid biosynthesis(ko00906);;Metabolic pathways(ko01100);;Biosynthesis of secondary metabolites(ko01110)	LMPR01070119	Prenol Lipids [PR]	Isoprenoids [PR01]	C40 isoprenoids (tetraterpenes) [PR0107]	--	--	--	--	--	--
Negative	Sclareol	44.1	62.1	29.7801	C20H36O2	343.25	9.54952	C09183	Diterpenoid biosynthesis(ko00904);;Biosynthesis of secondary metabolites(ko01110)	LMPR0104030010	Prenol Lipids [PR]	Isoprenoids [PR01]	C20 isoprenoids (diterpenes) [PR0104]	HMDB0036827	515-03-7	Organic compounds	Lipids and lipid-like molecules	Prenol lipids	Diterpenoids
Negative	Gibberellin A1	53.5	94.9	-14.1062	C19H24O6	369.127	9.54952	C00859	Diterpenoid biosynthesis(ko00904);;Metabolic pathways(ko01100);;Biosynthesis of secondary metabolites(ko01110)	LMPR0104170001	Prenol Lipids [PR]	Isoprenoids [PR01]	C20 isoprenoids (diterpenes) [PR0104]	--	--	--	--	--	--
Negative	trans-Isohumulone	44.8	51.1	21.983	C21H30O5	383.192	9.54952	--	--	--	--	--	--	--	--	--	--	--	--
Negative	2-nonanone	40.3	10.3	1.90198	C9H18O	283.265	9.55665	--	--	--	--	--	--	HMDB0031266	821-55-6	Organic compounds	Organic oxygen compounds	Organooxygen compounds	Carbonyl compounds
Negative	4-Ethylphenol	42.6	22.4	-4.23116	C8H10O	121.065	9.57093	C13637	Bisphenol degradation(ko00363);;Microbial metabolism in diverse environments(ko01120)	--	--	--	--	HMDB0029306	123-07-9	Organic compounds	Benzenoids	Phenols	1-hydroxy-2-unsubstituted benzenoids
Negative	3alpha,7alpha,12alpha-Trihydroxy-5beta-cholestanoate	49.3	81.8	-30.4785	C27H46O5	471.295	9.57093	C04722	Metabolic pathways(ko01100)	LMST04030001	Sterol Lipids [ST]	Bile acids and derivatives [ST04]	C27 bile acids, alcohols, and derivatives [ST0403]	HMDB0000601	547-98-8	Organic compounds	Lipids and lipid-like molecules	Steroids and steroid derivatives	Bile acids, alcohols and derivatives
Negative	(-)-5'-Demethylyatein	43	33.2	11.5023	C21H22O7	431.139	9.57807	C21184	Biosynthesis of various plant secondary metabolites(ko00999);;Metabolic pathways(ko01100);;Biosynthesis of secondary metabolites(ko01110)	--	--	--	--	--	--	--	--	--	--
Negative	IMP	41.7	43.9	-2.73891	C10H13N4O8P	755.106	0.594383	C00130	Purine metabolism(ko00230);;Metabolic pathways(ko01100);;Biosynthesis of secondary metabolites(ko01110);;Nucleotide metabolism(ko01232);;Biosynthesis of cofactors(ko01240)	--	--	--	--	HMDB0000175	131-99-7	Organic compounds	Nucleosides, nucleotides, and analogues	Purine nucleotides	Purine ribonucleotides
Negative	2-Phytyl-1,4-naphthoquinone	43.1	46.1	-27.7339	C30H44O2	457.297	9.59948	C13309	Ubiquinone and other terpenoid-quinone biosynthesis(ko00130);;Metabolic pathways(ko01100);;Biosynthesis of secondary metabolites(ko01110);;Biosynthesis of cofactors(ko01240)	--	--	--	--	HMDB0004649	34625-86-0	Organic compounds	Lipids and lipid-like molecules	Prenol lipids	Quinone and hydroquinone lipids
Negative	Levopimarinol	40.2	20.3	-7.0493	C20H32O	333.241	9.61375	C11883	Diterpenoid biosynthesis(ko00904);;Biosynthesis of secondary metabolites(ko01110)	--	--	--	--	--	--	--	--	--	--
Negative	Fructoselysine 6-phosphate	42	18.4	-1.97825	C12H25N2O10P	409.099	9.60662	C16489	Phosphotransferase system (PTS)(ko02060)	--	--	--	--	--	--	--	--	--	--
Negative	Threonate	40.8	14.4	-4.05233	C4H8O5	157.011	9.6209	C01620	Ascorbate and aldarate metabolism(ko00053);;Metabolic pathways(ko01100)	--	--	--	--	HMDB0000943	7306-96-9	Organic compounds	Organic oxygen compounds	Organooxygen compounds	Carbohydrates and carbohydrate conjugates
Negative	Janthitrem C	43.4	44.7	16.0552	C37H47NO4	1197.73	9.62803	C20601	Indole diterpene alkaloid biosynthesis(ko00403)	--	--	--	--	HMDB0040684	73561-91-8	Organic compounds	Organic acids and derivatives	Peptidomimetics	Depsipeptides
Negative	PA(P-16:0e/18:2(9Z,12Z))	44.8	58.9	-28.395	C37H69O7P	691.429	9.62803	--	--	--	--	--	--	--	--	--	--	--	--
Negative	Undecaprenyl phosphate alpha-L-Ara4N	44.1	69.7	24.37	C60H100NO7P	1012.72	9.64232	C16157	Amino sugar and nucleotide sugar metabolism(ko00520);;Metabolic pathways(ko01100)	LMPR03020005	Prenol Lipids [PR]	Polyprenols [PR03]	Bactoprenol monophosphates [PR0302]	--	--	--	--	--	--
Negative	gamma-Glutamyl-beta-aminopropiononitrile	41.1	35.6	29.3686	C8H13N3O3	443.201	9.64232	C06114	Cyanoamino acid metabolism(ko00460)	--	--	--	--	HMDB0060477	--	Organic compounds	Organic acids and derivatives	Carboxylic acids and derivatives	Amino acids, peptides, and analogues
Negative	PI(18:0/0:0)	40	31.5	-3.02756	C27H53O12P	635.295	9.64232	--	--	LMGP06050004	Glycerophospholipids [GP]	Glycerophosphoinositols [GP06]	Monoacylglycerophosphoinositols [GP0605]	HMDB0240261	327620-46-2	Organic compounds	Lipids and lipid-like molecules	Glycerophospholipids	Glycerophosphoinositols
Negative	UDP-3-O-(3-hydroxytetradecanoyl)-D-glucosamine	46.5	53.3	11.3479	C29H51N3O18P2	812.248	0.594383	C06022	Lipopolysaccharide biosynthesis(ko00540);;Metabolic pathways(ko01100)	--	--	--	--	--	--	--	--	--	--
Negative	3-Hydroxy-palmitic acid methyl ester	52.6	73.5	6.80544	C17H34O3	307.227	9.64945	C11849	Two-component system(ko02020)	--	--	--	--	--	--	--	--	--	--
Negative	Docosanedioate	43.3	26	-7.14963	C22H42O4	369.298	9.64945	C19625	Cutin, suberine and wax biosynthesis(ko00073)	--	--	--	--	HMDB0304342	--	Organic compounds	Lipids and lipid-like molecules	Fatty Acyls	Fatty acids and conjugates
Negative	6-Hydroxytryprostatin B	46.2	59.9	18.41	C21H25N3O3	412.195	9.64945	C20513	Staurosporine biosynthesis(ko00404);;Metabolic pathways(ko01100);;Biosynthesis of secondary metabolites(ko01110)	--	--	--	--	--	--	--	--	--	--
Negative	4-Androsten-17.beta.-ol-3-one glucosiduronate	47.9	47.4	-0.246357	C25H36O8	485.216	9.64945	--	--	--	--	--	--	--	--	--	--	--	--
Negative	Prostaglandin A2	40.1	27.2	-18.0735	C20H30O4	333.201	9.65658	C05953	Arachidonic acid metabolism(ko00590);;Metabolic pathways(ko01100)	LMFA03010035	Fatty Acyls [FA]	Eicosanoids [FA03]	Prostaglandins [FA0301]	HMDB0002752	13345-50-1	Organic compounds	Lipids and lipid-like molecules	Fatty Acyls	Eicosanoids
Negative	UDP-3-O-(3-hydroxymyristoyl)-N-acetylglucosamine	40.7	43.4	-7.93364	C31H51N3O19P2-2	866.222	0.594383	--	--	--	--	--	--	--	--	--	--	--	--
Negative	MG(18_2(9Z,12Z)_0_0_0_0)[rac]	51.6	62.6	0.317201	C21H38O4	353.27	9.66372	--	--	--	--	--	--	--	--	--	--	--	--
Negative	Agroclavine	40.4	43.9	37.4051	C16H18N2	521.31	9.66372	C09023	Indole alkaloid biosynthesis(ko00901);;Biosynthesis of secondary metabolites(ko01110)	--	--	--	--	--	--	--	--	--	--
Negative	(S)-Scoulerine	42.1	54	25.533	C19H21NO4	713.325	9.65658	C02106	Metabolic pathways(ko01100);;Biosynthesis of secondary metabolites(ko01110)	--	--	--	--	HMDB0304001	--	Organic compounds	Alkaloids and derivatives	Protoberberine alkaloids and derivatives	--
Negative	Oleic Acid ethyl ester	40.1	11.3	-2.35471	C20H38O2	309.279	9.67087	--	--	--	--	--	--	HMDB0034451	111-62-6	Organic compounds	Lipids and lipid-like molecules	Fatty Acyls	Fatty acid esters
Negative	PE(16:0/16:0)	40.1	28.3	-9.40734	C37H74NO8P	712.483	9.67087	--	--	LMGP02010037	Glycerophospholipids [GP]	Glycerophosphoethanolamines [GP02]	Diacylglycerophosphoethanolamines [GP0201]	HMDB0008923	923-61-5	Organic compounds	Lipids and lipid-like molecules	Glycerophospholipids	Glycerophosphoethanolamines
Negative	ent-7alpha-Hydroxykaur-16-en-19-oic acid	47.3	65.4	17.0189	C20H30O3	339.2	9.678	C11875	Diterpenoid biosynthesis(ko00904);;Metabolic pathways(ko01100);;Biosynthesis of secondary metabolites(ko01110)	LMPR0104540005	Prenol Lipids [PR]	Isoprenoids [PR01]	C20 isoprenoids (diterpenes) [PR0104]	HMDB0304345	--	Organic compounds	Lipids and lipid-like molecules	Prenol lipids	Diterpenoids
Negative	Ergosta-5,7,22,24(28)-tetraen-3beta-ol	40.1	10.7	2.09068	C28H42O	429.294	9.678	C05440	Steroid biosynthesis(ko00100);;Metabolic pathways(ko01100);;Biosynthesis of secondary metabolites(ko01110)	LMST01031015	Sterol Lipids [ST]	Sterols [ST01]	Ergosterols and C24-methyl derivatives [ST0103]	--	--	--	--	--	--
Negative	Cannabigerolate	43	42.6	20.2224	C22H32O4	719.467	9.678	C20406	Biosynthesis of various plant secondary metabolites(ko00999);;Metabolic pathways(ko01100);;Biosynthesis of secondary metabolites(ko01110)	--	--	--	--	HMDB0304284	--	Organic compounds	Benzenoids	Benzene and substituted derivatives	Benzoic acids and derivatives
Negative	2-(2-Thienyl)furan	44.8	38.1	0.58075	C8H6OS	195.012	9.68513	--	--	--	--	--	--	HMDB0029715	27521-80-8	Organic compounds	Organoheterocyclic compounds	Heteroaromatic compounds	--
Negative	Ibuprofen	46.5	56.9	-10.1411	C13H18O2	227.103	9.68513	C01588	--	--	--	--	--	HMDB0001925	15687-27-1	Organic compounds	Phenylpropanoids and polyketides	Phenylpropanoic acids	--
Negative	Norethindrone Acetate	45.8	52.3	-1.62828	C22H28O3	361.178	9.69228	C08152	--	--	--	--	--	HMDB0255731	--	Organic compounds	Lipids and lipid-like molecules	Steroids and steroid derivatives	Steroid esters
Negative	3-Dehydroteasterone	41.1	19.8	-4.55584	C28H46O4	467.312	9.69942	C15792	Metabolic pathways(ko01100);;Biosynthesis of secondary metabolites(ko01110)	LMST01030131	Sterol Lipids [ST]	Sterols [ST01]	Ergosterols and C24-methyl derivatives [ST0103]	HMDB0041527	124853-28-7	Organic compounds	Lipids and lipid-like molecules	Steroids and steroid derivatives	Bile acids, alcohols and derivatives
Negative	3-Oxo-OPC4-CoA	45.5	79.1	-27.3764	C35H54N7O19P3S	1022.19	0.601517	C16338	alpha-Linolenic acid metabolism(ko00592);;Metabolic pathways(ko01100);;Biosynthesis of secondary metabolites(ko01110)	--	--	--	--	HMDB0060375	--	Organic compounds	Lipids and lipid-like molecules	Fatty Acyls	Fatty acyl thioesters
Negative	Prednisone	47.9	61.1	14.1136	C21H26O5	379.158	9.71368	C07370	--	LMST02030180	Sterol Lipids [ST]	Steroids [ST02]	C21 steroids (gluco/mineralocorticoids, progestogins) and derivatives [ST0203]	HMDB0014773	1953-03-02	Organic compounds	Lipids and lipid-like molecules	Steroids and steroid derivatives	Hydroxysteroids
Negative	(S)-Autumnaline	48.6	56.5	0.908516	C21H27NO5	408.159	9.70655	C16707	Biosynthesis of secondary metabolites(ko01110)	--	--	--	--	--	--	--	--	--	--
Negative	Kanamycin X	40.3	13.2	-1.82037	C18H35N3O12	484.214	9.70655	C20614	Neomycin, kanamycin and gentamicin biosynthesis(ko00524);;Biosynthesis of secondary metabolites(ko01110)	--	--	--	--	--	--	--	--	--	--
Negative	13-Deoxycarminomycin	40.8	17.9	0.695886	C26H29NO9	534.154	9.71368	C12428	Biosynthesis of type II polyketide products(ko01057);;Biosynthesis of secondary metabolites(ko01110)	--	--	--	--	--	--	--	--	--	--
Negative	16-Methoxy-2,3-dihydro-3-hydroxytabersonine	44.6	57.9	-33.2377	C22H28N2O4	405.167	9.72083	C04578	Indole alkaloid biosynthesis(ko00901);;Metabolic pathways(ko01100);;Biosynthesis of secondary metabolites(ko01110)	--	--	--	--	--	--	--	--	--	--
Negative	Spiramycin 1	50.5	97.2	6.83158	C43H74N2O14	887.518	9.72083	--	--	--	--	--	--	--	--	--	--	--	--
Negative	3-O-Mycarosylerythronolide B	48.1	73.2	17.0576	C28H50O10	591.348	9.72797	--	--	--	--	--	--	--	--	--	--	--	--
Negative	9-[6(S),9-diamino-5,6,7,8,9-pentadeoxy-beta-D-ribo-nonafuranosyl]-9H-purin-6-amine	40.3	12.9	8.27887	C14H25N7O3+2	677.402	9.72797	--	--	--	--	--	--	--	--	--	--	--	--
Negative	Mannopine	42.2	33.2	-19.3628	C11H22N2O8	679.277	9.72797	C16692	ABC transporters(ko02010)	--	--	--	--	--	--	--	--	--	--
Negative	Kanamycin B	46.2	47.3	5.14508	C18H37N5O10	518.226	9.7351	C00825	Neomycin, kanamycin and gentamicin biosynthesis(ko00524);;Biosynthesis of secondary metabolites(ko01110)	--	--	--	--	HMDB0242522	--	Organic compounds	Organic oxygen compounds	Organooxygen compounds	Carbohydrates and carbohydrate conjugates
Negative	PG(18:1(11Z)/18:1(11Z))	40.3	49.7	-17.5624	C42H79O10P	809.497	9.75652	--	--	--	--	--	--	HMDB0010618	--	Organic compounds	Lipids and lipid-like molecules	Glycerophospholipids	Glycerophosphoglycerols
Negative	PA(16:0/16:1(9Z))	42.2	32.3	13.1933	C35H67O8P	667.441	9.78455	--	--	LMGP10010911	Glycerophospholipids [GP]	Glycerophosphates [GP10]	Diacylglycerophosphates [GP1001]	--	--	--	--	--	--
Negative	PS(18:1(11Z)/16:0)	50.3	74.3	6.55738	C40H76NO10P	760.518	9.7917	--	--	--	--	--	--	HMDB0112270	--	Organic compounds	Lipids and lipid-like molecules	Glycerophospholipids	Glycerophosphoserines
Negative	PC(20:2(11Z,14Z)/P-18:1(9Z))	45.5	66.8	-27.898	C46H86NO7P	840.543	9.7917	--	--	--	--	--	--	HMDB0008360	--	Organic compounds	Lipids and lipid-like molecules	Glycerophospholipids	Glycerophosphocholines
Negative	Emindole SB	48.8	68.4	-15.4734	C28H39NO	855.592	9.7917	C20527	Indole diterpene alkaloid biosynthesis(ko00403);;Metabolic pathways(ko01100);;Biosynthesis of secondary metabolites(ko01110)	--	--	--	--	--	--	--	--	--	--
Negative	PC(18:3(9Z,12Z,15Z)/20:0)	44.3	71.9	-9.70304	C46H86NO8P	856.599	9.8131	--	--	LMGP01011688	Glycerophospholipids [GP]	Glycerophosphocholines [GP01]	Diacylglycerophosphocholines [GP0101]	HMDB0008208	--	Organic compounds	Lipids and lipid-like molecules	Glycerophospholipids	Glycerophosphocholines
Negative	PC(18:0/18:3(9Z,12Z,15Z))	51	68.4	-0.19669	C44H82NO8P	804.552	9.82025	--	--	LMGP01011589	Glycerophospholipids [GP]	Glycerophosphocholines [GP01]	Diacylglycerophosphocholines [GP0101]	HMDB0008041	--	Organic compounds	Lipids and lipid-like molecules	Glycerophospholipids	Glycerophosphocholines
Negative	sn-glycerol-1-phosphate	45.7	33.4	-2.74053	C3H9O6P	171.006	0.601517	--	--	--	--	--	--	--	--	--	--	--	--
Negative	C-2 Ceramide	43.3	26.9	-0.427887	C20H39NO3	340.286	9.82738	--	--	--	--	--	--	--	--	--	--	--	--
Negative	9,11-methane-epoxy PGF1α	41.2	12.9	-4.00966	C21H36O4	351.253	9.82738	--	--	--	--	--	--	--	--	--	--	--	--
Negative	N-Methylpelletierine	44.7	26.3	-0.218649	C9H17NO	355.26	9.83452	C06184	Biosynthesis of secondary metabolites(ko01110)	--	--	--	--	--	--	--	--	--	--
Negative	3'-Demethylstaurosporine	40.3	20.6	10.4045	C27H24N4O3	451.182	9.82738	C07349	Staurosporine biosynthesis(ko00404);;Metabolic pathways(ko01100);;Biosynthesis of secondary metabolites(ko01110)	--	--	--	--	--	--	--	--	--	--
Negative	PA(14:0/0:0)	46.9	63.4	-18.951	C17H35O7P	403.179	9.84167	--	--	LMGP10050007	Glycerophospholipids [GP]	Glycerophosphates [GP10]	Monoacylglycerophosphates [GP1005]	HMDB0062321	--	Organic compounds	Lipids and lipid-like molecules	Glycerophospholipids	Glycerophosphates
Negative	Pyrophosphate	42.7	19.1	-3.24055	H4O7P2	176.935	0.601517	C00013	Oxidative phosphorylation(ko00190)	--	--	--	--	HMDB0000250	14000-31-8	Inorganic compounds	Homogeneous non-metal compounds	Non-metal oxoanionic compounds	Non-metal pyrophosphates
Negative	Misoprostol (free acid)	49.1	81.9	39.6325	C21H36O5	367.264	9.8488	--	--	--	--	--	--	--	--	--	--	--	--
Negative	Lipoamide	42	31.4	-3.53266	C8H15NOS2	204.052	0.601517	C00248	--	LMFA08010006	Fatty Acyls [FA]	Fatty amides [FA08]	Primary amides [FA0801]	HMDB0000962	940-69-2	Organic compounds	Organoheterocyclic compounds	Dithiolanes	Lipoamides
Negative	(2R,3R)-3-Methylornithinyl-N6-lysine	40	4.73	1.39992	C12H26N4O3	547.394	9.87022	C20278	Lysine biosynthesis(ko00300);;Metabolic pathways(ko01100);;Microbial metabolism in diverse environments(ko01120)	--	--	--	--	--	--	--	--	--	--
Negative	4-Hydroxy-L-glutamic acid	43.1	23.2	-0.728162	C5H7NO5-2	206.031	0.601517	C03079	--	--	--	--	--	HMDB0002273	2485-33-8	Organic compounds	Organic acids and derivatives	Carboxylic acids and derivatives	Amino acids, peptides, and analogues
Negative	Cyclopamine	46.9	72.3	-0.084552	C27H41NO2	446.283	9.88448	C10798	--	--	--	--	--	HMDB0250664	--	Organic compounds	Lipids and lipid-like molecules	Steroids and steroid derivatives	Steroidal alkaloids
Negative	6alpha-Hydroxy-castasterone	46.7	49.4	-7.43504	C28H50O5	487.337	9.9059	--	--	--	--	--	--	HMDB0304235	--	Organic compounds	Lipids and lipid-like molecules	Steroids and steroid derivatives	Bile acids, alcohols and derivatives
Negative	D-Arabinose 5-phosphate	41	42.3	-0.340505	C5H11O8P	229.012	0.601517	C01112	Lipopolysaccharide biosynthesis(ko00540);;Metabolic pathways(ko01100);;Biosynthesis of nucleotide sugars(ko01250)	--	--	--	--	HMDB0011734	13137-52-5	Organic compounds	Organic oxygen compounds	Organooxygen compounds	Carbohydrates and carbohydrate conjugates
Negative	Erucic acid	50.6	59.3	-2.10988	C22H42O2	383.316	9.92018	C08316	Biosynthesis of unsaturated fatty acids(ko01040)	--	--	--	--	HMDB0002068	112-86-7	Organic compounds	Lipids and lipid-like molecules	Fatty Acyls	Fatty acids and conjugates
Negative	Colforsin	48	58.7	5.68519	C22H34O7	431.207	9.92752	C09076	--	--	--	--	--	HMDB0032064	3413-15-8	Organic compounds	Organoheterocyclic compounds	Benzofurans	Benzofuranones
Negative	6-Deoxocastasterone	48.9	57.6	0.72946	C28H50O4	485.341	9.93467	C15802	Metabolic pathways(ko01100);;Biosynthesis of secondary metabolites(ko01110)	LMST01030127	Sterol Lipids [ST]	Sterols [ST01]	Ergosterols and C24-methyl derivatives [ST0103]	HMDB0033984	87833-54-3	Organic compounds	Lipids and lipid-like molecules	Steroids and steroid derivatives	Bile acids, alcohols and derivatives
Negative	beta-D-Galactose	46	41.9	-4.01877	C6H12O6	201.037	9.9418	C00962	--	--	--	--	--	HMDB0003449	7296-64-2	Organic compounds	Organic oxygen compounds	Organooxygen compounds	Carbohydrates and carbohydrate conjugates
Negative	Cysteinylglycine	47.8	61.3	9.79211	C5H10N2O3S	213.012	9.9418	--	--	--	--	--	--	HMDB0000078	19246-18-5	Organic compounds	Organic acids and derivatives	Carboxylic acids and derivatives	Amino acids, peptides, and analogues
Negative	O-Phosphohomoserine	41.1	20.8	-8.347	C4H10NO6P	244.021	0.601517	--	--	--	--	--	--	HMDB0003484	4210-66-6	Organic compounds	Organic acids and derivatives	Carboxylic acids and derivatives	Amino acids, peptides, and analogues
Negative	N-hydroxy DAP	47.2	53	-9.5322	C7H13N2O5-	240.05	9.94893	--	--	--	--	--	--	--	--	--	--	--	--
Negative	Indolylmethylthiohydroximate	40	7.12	1.19321	C10H10N2OS	411.096	9.94893	C16516	Tryptophan metabolism(ko00380);;Metabolic pathways(ko01100);;Biosynthesis of secondary metabolites(ko01110);;2-Oxocarboxylic acid metabolism(ko01210)	--	--	--	--	--	--	--	--	--	--
Negative	Dihydroxyacetone phosphate	44.3	42.8	-16.3399	C3H7O6P	168.988	9.95608	C00111	Glycolysis / Gluconeogenesis(ko00010);;Pentose and glucuronate interconversions(ko00040);;Fructose and mannose metabolism(ko00051);;Galactose metabolism(ko00052);;Glycerolipid metabolism(ko00561);;Inositol phosphate metabolism(ko00562);;Glycerophospholipid metabolism(ko00564);;Propanoate metabolism(ko00640);;Methane metabolism(ko00680);;Carbon fixation in photosynthetic organisms(ko00710);;Nicoti…	--	--	--	--	HMDB0001473	1957-04-05	Organic compounds	Organic oxygen compounds	Organooxygen compounds	Carbohydrates and carbohydrate conjugates
Negative	5'-Deoxyadenosine	46.1	46.4	-7.29852	C10H13N5O3	286.062	0.601517	C05198	--	--	--	--	--	HMDB0001983	4754-39-6	Organic compounds	Nucleosides, nucleotides, and analogues	5'-deoxyribonucleosides	--
Negative	17-O-Acetylnorajmaline	45	67.6	30.4617	C21H26N2O3	375.18	9.95608	C11809	Indole alkaloid biosynthesis(ko00901);;Biosynthesis of secondary metabolites(ko01110)	--	--	--	--	HMDB0304031	--	Organic compounds	Alkaloids and derivatives	Ajmaline-sarpagine alkaloids	--
Negative	Glucose 1-phosphate	43	19.7	1.23581	C6H13O9P	259.023	0.601517	--	--	--	--	--	--	HMDB0001586	59-56-3	Organic compounds	Organic oxygen compounds	Organooxygen compounds	Carbohydrates and carbohydrate conjugates
Negative	7-cyano-7-carbaguanine	46.6	53.3	-8.59465	C7H5N5O	196.023	9.97035	C15996	Folate biosynthesis(ko00790);;Metabolic pathways(ko01100)	--	--	--	--	--	--	--	--	--	--
Negative	DG(16:1(9Z)/18:1(9Z)/0:0)	44.4	60.3	15.7017	C37H68O5	627.485	9.97035	--	--	--	--	--	--	HMDB0007131	--	Organic compounds	Lipids and lipid-like molecules	Glycerolipids	Diradylglycerols
Negative	Glycerophosphocholine	46.1	43	-0.172213	C8H20NO6P	292.072	0.601517	C00670	Glycerophospholipid metabolism(ko00564);;Ether lipid metabolism(ko00565)	--	--	--	--	HMDB0000086	28319-77-9	Organic compounds	Lipids and lipid-like molecules	Glycerophospholipids	Glycerophosphocholines
Negative	Sarpagine	44.7	61.5	-27.4666	C19H22N2O2	355.158	9.9775	C09239	Indole alkaloid biosynthesis(ko00901);;Biosynthesis of secondary metabolites(ko01110)	--	--	--	--	--	--	--	--	--	--
Negative	Isocorypalmine	44.2	44.4	2.13779	C20H23NO4	386.162	9.98463	C04118	Metabolic pathways(ko01100);;Biosynthesis of secondary metabolites(ko01110)	--	--	--	--	--	--	--	--	--	--
Negative	{[(2S,3S,4R)-2-amino-3,4-dihydroxyicosyl]oxy}phosphonic acid	42.8	79	14.9334	C20H44NO6P	446.272	9.98463	--	--	--	--	--	--	--	--	--	--	--	--
Negative	alpha-Phocaecholic acid	47.3	54.5	10.9346	C24H40O6	459.257	9.98463	C17651	Secondary bile acid biosynthesis(ko00121)	--	--	--	--	--	--	--	--	--	--
Negative	N8,N'8-Citryl-bis(spermidine)	45	45.3	16.0656	C20H42N6O5	467.304	9.98463	C22004	Biosynthesis of siderophore group nonribosomal peptides(ko01053)	--	--	--	--	--	--	--	--	--	--
Negative	Rhizocticin B	41.4	38.9	-30.8654	C16H31N6O7P	495.183	9.98463	C17940	Phosphonate and phosphinate metabolism(ko00440)	--	--	--	--	--	--	--	--	--	--
Negative	Echinenone	41.5	32.9	-3.30426	C40H54O	585.385	9.98463	C08592	Carotenoid biosynthesis(ko00906);;Biosynthesis of secondary metabolites(ko01110)	LMPR01070060	Prenol Lipids [PR]	Isoprenoids [PR01]	C40 isoprenoids (tetraterpenes) [PR0107]	--	--	--	--	--	--
Negative	Cer 18:0;3/22:0;1	40.8	35	5.96099	C40H81NO5	676.59	9.98463	--	--	--	--	--	--	--	--	--	--	--	--
Negative	2,3-dihydro-2,3-dihydroxybenzoate	44.8	39.5	-10.0641	C7H7O4-	309.058	0.601517	--	--	--	--	--	--	--	--	--	--	--	--
Negative	1'-Hydroxy-gamma-carotene glucoside	40.3	73.1	40.5691	C46H68O6	751.5	9.98463	C15861	Carotenoid biosynthesis(ko00906);;Biosynthesis of secondary metabolites(ko01110)	LMPR01070538	Prenol Lipids [PR]	Isoprenoids [PR01]	C40 isoprenoids (tetraterpenes) [PR0107]	--	--	--	--	--	--
Negative	ent-3beta-Hydroxycassa-12,15-dien-2-one	51.1	65.9	2.01056	C20H30O2	337.195	9.99177	C21826	Diterpenoid biosynthesis(ko00904);;Biosynthesis of secondary metabolites(ko01110)	--	--	--	--	--	--	--	--	--	--
Negative	15-keto-PGE1	50.9	71.2	3.76449	C20H32O5	373.201	9.99177	--	--	LMFA03010146	Fatty Acyls [FA]	Eicosanoids [FA03]	Prostaglandins [FA0301]	HMDB0001320	22973-19-9	Organic compounds	Lipids and lipid-like molecules	Fatty Acyls	Eicosanoids
Negative	3,5-tetradecadienoate	45.2	44	6.58151	C14H24O2	493.356	9.99177	--	--	--	--	--	--	--	--	--	--	--	--
Negative	(2S)-Lactyl-2-diphospho-5'-guanosine	41.1	35.7	19.596	C13H19N5O13P2	550.025	0.601517	C19155	Methane metabolism(ko00680);;Metabolic pathways(ko01100);;Microbial metabolism in diverse environments(ko01120);;Biosynthesis of cofactors(ko01240)	--	--	--	--	--	--	--	--	--	--
Negative	Uridine diphosphate-N-acetylgalactosamine	43.7	36.5	4.33497	C17H27N3O17P2	606.077	0.601517	--	--	--	--	--	--	HMDB0000304	7277-98-7	Organic compounds	Nucleosides, nucleotides, and analogues	Pyrimidine nucleotides	Pyrimidine nucleotide sugars
Negative	CMP-N-acetylneuraminate	45.1	56.8	21.7383	C20H31N4O16P	613.153	0.601517	C00128	Amino sugar and nucleotide sugar metabolism(ko00520);;O-Antigen nucleotide sugar biosynthesis(ko00541);;Metabolic pathways(ko01100);;Biosynthesis of nucleotide sugars(ko01250)	--	--	--	--	HMDB0001176	3063-71-6	Organic compounds	Nucleosides, nucleotides, and analogues	Pyrimidine nucleotides	Pyrimidine nucleotide sugars
Negative	Nicotinamide ribotide	42.3	35.7	-3.13646	C11H15N2O8P	667.104	0.601517	--	--	--	--	--	--	HMDB0000229	75414-16-3	Organic compounds	Nucleosides, nucleotides, and analogues	Pyridine nucleotides	Nicotinamide nucleotides
Negative	4-Methylumbelliferyl beta-D-glucuronide	47	56.5	-5.8834	C16H16O9	763.169	0.601517	--	--	--	--	--	--	--	--	--	--	--	--
Negative	NADP	43	62.9	33.7896	C21H29N7O17P3+	765.083	0.601517	C00006	Photosynthesis(ko00195);;Glutathione metabolism(ko00480);;Nicotinate and nicotinamide metabolism(ko00760);;Drug metabolism - other enzymes(ko00983);;Metabolic pathways(ko01100);;Biosynthesis of cofactors(ko01240)	--	--	--	--	HMDB0000217	53-59-8	Organic compounds	Benzenoids	Phenols	Benzenediols
Positive	(2S)-2-Hydroxy-3-oxobutyl phosphate	41.4	19.7	-8.03706	C4H9O6P	202.046	9.40298	--	--	--	--	--	--	--	--	--	--	--	--
Positive	Estradiol-17beta	48.2	55	-1.43596	C18H24O2	255.174	9.41727	C00951	Metabolic pathways(ko01100)	--	--	--	--	HMDB0000151	50-28-2	Organic compounds	Lipids and lipid-like molecules	Steroids and steroid derivatives	Estrane steroids
Positive	4-Androsten-3,17-dione 19-aldehyde	48.7	58.1	-8.33453	C19H24O3	301.177	9.41727	--	--	--	--	--	--	--	--	--	--	--	--
Positive	piericidin A	48.3	52.8	-4.21722	C25H37NO4	380.257	9.41727	--	--	--	--	--	--	--	--	--	--	--	--
Positive	TG(12:0/16:1(9Z)/22:0)	42.3	47.2	5.55175	C53H100O6	855.746	9.4244	--	--	--	--	--	--	--	--	--	--	--	--
Positive	4-Hydroxyphenylglyoxylate	48.3	49	-3.59105	C8H6O4	149.023	9.45225	C03590	Monobactam biosynthesis(ko00261);;Aminobenzoate degradation(ko00627);;Biosynthesis of vancomycin group antibiotics(ko01055);;Metabolic pathways(ko01100);;Biosynthesis of secondary metabolites(ko01110);;Microbial metabolism in diverse environments(ko01120)	--	--	--	--	--	--	--	--	--	--
Positive	(4aR,10bS)-Normaritidine	42.9	24.9	6.05846	C16H19NO3	296.127	9.45225	C21635	Biosynthesis of secondary metabolites(ko01110)	--	--	--	--	--	--	--	--	--	--
Positive	3-mercaptohexyl acetate	42.4	27.1	-1.25562	C8H16O2S	177.094	9.4594	--	--	LMFA05000540	Fatty Acyls [FA]	Fatty alcohols [FA05]	--	--	--	--	--	--	--
Positive	2-methylbutanal oxime	41.4	17.1	-3.34553	C5H11NO	102.091	9.47367	--	--	--	--	--	--	--	--	--	--	--	--
Positive	Palmitic amide	40.8	6.1	-0.198284	C16H33NO	256.263	9.47367	--	--	--	--	--	--	HMDB0012273	629-54-9	Organic compounds	Lipids and lipid-like molecules	Fatty Acyls	Fatty amides
Positive	1α,25-dihydroxy-25,25-diphenyl-26,27-dinorvitamin D3 / 1α,25-dihydroxy-25,25-diphenyl-26,27-dinorcholecalciferol	43.6	40.5	14.0324	C37H48O3	563.357	9.46653	--	--	--	--	--	--	--	--	--	--	--	--
Positive	PE(17:0/17:0)	44.9	50.8	13.0346	C39H78NO8P	684.542	9.4808	--	--	LMGP02011213	Glycerophospholipids [GP]	Glycerophosphoethanolamines [GP02]	Diacylglycerophosphoethanolamines [GP0201]	--	--	--	--	--	--
Positive	(3beta,5alpha,9alpha,22E,24R)-5,9-Epidioxy-3-hydroxyergosta-7,22-dien-6-one	42.8	40.5	12.8419	C28H42O4	443.321	9.49508	--	--	--	--	--	--	HMDB0032666	211486-16-7	Organic compounds	Lipids and lipid-like molecules	Prenol lipids	Sesquiterpenoids
Positive	N-Acetylmuramate	44.6	54.3	21.6274	C11H19NO8	311.151	9.50937	C02713	Amino sugar and nucleotide sugar metabolism(ko00520);;Metabolic pathways(ko01100);;Biosynthesis of nucleotide sugars(ko01250);;Phosphotransferase system (PTS)(ko02060)	--	--	--	--	HMDB0060493	--	Organic compounds	Organic oxygen compounds	Organooxygen compounds	Carbohydrates and carbohydrate conjugates
Positive	Himbacine	47.3	54.8	8.35182	C22H35NO2	328.266	9.50937	C10598	--	--	--	--	--	HMDB0253171	--	Organic compounds	Organoheterocyclic compounds	Naphthofurans	--
Positive	Stavudine	48.8	67.9	20.0541	C10H12N2O4	189.07	9.5165	C07312	--	--	--	--	--	HMDB0014787	3056-17-5	Organic compounds	Nucleosides, nucleotides, and analogues	Nucleoside and nucleotide analogues	--
Positive	5-Hydroxymethyl-2-furaldehyde	42.4	43.9	-27.4969	C6H6O3	164.991	0.66535	C11101	Furfural degradation(ko00365);;Microbial metabolism in diverse environments(ko01120)	--	--	--	--	HMDB0034355	67-47-0	Organic compounds	Organic oxygen compounds	Organooxygen compounds	Carbonyl compounds
Positive	Palmitic acid	41	15.4	-4.28832	C16H32O2	239.236	9.54505	C00249	Fatty acid biosynthesis(ko00061);;Fatty acid elongation(ko00062);;Fatty acid degradation(ko00071);;Cutin, suberine and wax biosynthesis(ko00073);;Biosynthesis of unsaturated fatty acids(ko01040);;Metabolic pathways(ko01100);;Fatty acid metabolism(ko01212)	LMFA01010001	Fatty Acyls [FA]	Fatty Acids and Conjugates [FA01]	Straight chain fatty acids [FA0101]	HMDB0000220	1957-10-03	Organic compounds	Lipids and lipid-like molecules	Fatty Acyls	Fatty acids and conjugates
Positive	Ethylvanillate	47	44.6	-3.24322	C10H12O4	161.059	9.5736	--	--	--	--	--	--	--	--	--	--	--	--
Positive	Alanyl-Isoleucine	45.5	43.3	-10.9834	C9H18N2O3	185.126	9.5736	--	--	--	--	--	--	HMDB0028690	29727-65-9	Organic compounds	Organic acids and derivatives	Carboxylic acids and derivatives	Amino acids, peptides, and analogues
Positive	(1R,6S)-1,6-Dihydroxycyclohexa-2,4-diene-1-carboxylate	44.9	49.3	13.8844	C7H8O4	198.078	0.67265	C06321	Benzoate degradation(ko00362);;Metabolic pathways(ko01100);;Microbial metabolism in diverse environments(ko01120);;Degradation of aromatic compounds(ko01220)	--	--	--	--	--	--	--	--	--	--
Positive	9(10)-EpOME	48.3	53.3	-3.55725	C18H32O3	261.22	9.56647	C14825	Linoleic acid metabolism(ko00591);;Metabolic pathways(ko01100)	LMFA02000037	Fatty Acyls [FA]	Octadecanoids [FA02]	Other Octadecanoids [FA0200]	HMDB0004701	--	Organic compounds	Lipids and lipid-like molecules	Fatty Acyls	Fatty acids and conjugates
Positive	L-Asparagine	43.1	25.7	3.93931	C4H8N2O3	282.142	9.56647	C00152	Alanine, aspartate and glutamate metabolism(ko00250);;Cyanoamino acid metabolism(ko00460);;Aminoacyl-tRNA biosynthesis(ko00970);;Metabolic pathways(ko01100);;Biosynthesis of secondary metabolites(ko01110);;Biosynthesis of amino acids(ko01230)	--	--	--	--	HMDB0000168	70-47-3	Organic compounds	Organic acids and derivatives	Carboxylic acids and derivatives	Amino acids, peptides, and analogues
Positive	Lysyl-Histidine	48.7	67.6	18.7612	C12H21N5O3	283.169	9.5736	--	--	--	--	--	--	HMDB0028953	35170-01-5	Organic compounds	Organic acids and derivatives	Carboxylic acids and derivatives	Amino acids, peptides, and analogues
Positive	(25S)-3-oxo-cholest-1,4-dien-26-oic acid	40.8	19.9	-1.0189	C28H42O3	427.32	9.5736	--	--	LMST04030213	Sterol Lipids [ST]	Bile acids and derivatives [ST04]	C27 bile acids, alcohols, and derivatives [ST0403]	--	--	--	--	--	--
Positive	IPC 18:0;3/26:0;0	42.8	70.6	-21.375	C50H100NO12P	976.641	9.5736	--	--	--	--	--	--	--	--	--	--	--	--
Positive	Dihydroclavaminic acid	43	48.6	16.1649	C8H12N2O4	165.069	9.58073	C06659	Clavulanic acid biosynthesis(ko00331);;Metabolic pathways(ko01100);;Biosynthesis of secondary metabolites(ko01110)	--	--	--	--	--	--	--	--	--	--
Positive	Estrone 3-glucuronide	49.8	68.4	-1.54819	C24H30O8	411.18	0.66535	C11133	--	LMST05010011	Sterol Lipids [ST]	Steroid conjugates [ST05]	Glucuronides [ST0501]	HMDB0004483	2479-90-5	Organic compounds	Lipids and lipid-like molecules	Steroids and steroid derivatives	Steroidal glycosides
Positive	Cadalene	41.2	14.5	3.19617	C15H18	199.149	9.58788	--	--	LMPR0103330007	Prenol Lipids [PR]	Isoprenoids [PR01]	C15 isoprenoids (sesquiterpenes) [PR0103]	HMDB0059698	--	Organic compounds	Lipids and lipid-like molecules	Prenol lipids	Sesquiterpenoids
Positive	Megalomicin C1	46.7	81.9	22.9647	C48H84N2O17	983.632	9.58788	C11987	Biosynthesis of 12-, 14- and 16-membered macrolides(ko00522);;Biosynthesis of secondary metabolites(ko01110)	LMPK04000028	Polyketides [PK]	Macrolides and lactone polyketides [PK04]	--	--	--	--	--	--	--
Positive	(2-Methoxyethyl)benzene	44.9	37.1	-2.43646	C9H12O	137.096	9.59502	--	--	--	--	--	--	HMDB0032621	3558-60-9	Organic compounds	Benzenoids	Benzene and substituted derivatives	--
Positive	3-Dehydroshikimate	41.2	13	4.92673	C7H8O5	137.024	9.6093	C02637	Phenylalanine, tyrosine and tryptophan biosynthesis(ko00400);;Biosynthesis of various plant secondary metabolites(ko00999);;Biosynthesis of siderophore group nonribosomal peptides(ko01053);;Metabolic pathways(ko01100);;Biosynthesis of secondary metabolites(ko01110);;Biosynthesis of amino acids(ko01230);;Biosynthesis of cofactors(ko01240)	--	--	--	--	HMDB0304122	--	Organic compounds	Organic oxygen compounds	Organooxygen compounds	Carbonyl compounds
Positive	Megalomicin C2	49.7	74.9	18.2005	C49H86N2O17	939.597	9.6093	C11988	Biosynthesis of 12-, 14- and 16-membered macrolides(ko00522);;Biosynthesis of secondary metabolites(ko01110)	LMPK04000029	Polyketides [PK]	Macrolides and lactone polyketides [PK04]	--	--	--	--	--	--	--
Positive	Methyl methacrylate	40.7	13.9	-4.04116	C5H8O2	101.059	0.679783	C14527	--	--	--	--	--	HMDB0032385	80-62-6	Organic compounds	Organic acids and derivatives	Carboxylic acids and derivatives	Carboxylic acid derivatives
Positive	5,6-Dihydro-4-methoxy-6-[2-(4-methoxyphenyl)ethyl]-2H-pyran-2-one	40.6	13.6	0.186133	C15H18O4	263.128	9.62357	--	--	--	--	--	--	HMDB0030549	49776-58-1	Organic compounds	Phenylpropanoids and polyketides	Kavalactones	--
Positive	12alpha,13alpha-Dihydroxyfumitremorgin C	43	21.9	0.973565	C22H25N3O5	411.179	9.62357	C20605	Staurosporine biosynthesis(ko00404);;Metabolic pathways(ko01100);;Biosynthesis of secondary metabolites(ko01110)	--	--	--	--	--	--	--	--	--	--
Positive	PC(12:0/16:1(9Z))	40.1	19.5	-3.38027	C36H70NO8P	675.481	9.62357	--	--	LMGP01011319	Glycerophospholipids [GP]	Glycerophosphocholines [GP01]	Diacylglycerophosphocholines [GP0101]	--	--	--	--	--	--
Positive	Glutarimide	55	81.1	-2.96242	C5H7NO2	114.055	0.679783	C07275	--	--	--	--	--	HMDB0252816	--	Organic compounds	Organoheterocyclic compounds	Pyridines and derivatives	Hydropyridines
Positive	PS(12:0/16:0)	43.1	53.6	-10.7126	C34H66NO10P	679.435	9.62357	--	--	LMGP03010942	Glycerophospholipids [GP]	Glycerophosphoserines [GP03]	Diacylglycerophosphoserines [GP0301]	--	--	--	--	--	--
Positive	Rhodopinal glucoside	40.9	75.1	-20.0181	C46H66O7	695.452	9.62357	C16271	Carotenoid biosynthesis(ko00906)	LMPR01070483	Prenol Lipids [PR]	Isoprenoids [PR01]	C40 isoprenoids (tetraterpenes) [PR0107]	--	--	--	--	--	--
Positive	2-Propylfuran	44.8	35	-2.94525	C7H10O	111.08	9.63072	--	--	--	--	--	--	HMDB0040277	4229-91-8	Organic compounds	Organoheterocyclic compounds	Heteroaromatic compounds	--
Positive	Nonanoic acid	44.8	37	-4.3203	C9H18O2	123.116	9.63072	C01601	--	LMFA01010009	Fatty Acyls [FA]	Fatty Acids and Conjugates [FA01]	Straight chain fatty acids [FA0101]	HMDB0000847	112-05-0	Organic compounds	Lipids and lipid-like molecules	Fatty Acyls	Fatty acids and conjugates
Positive	(E)-2-Octenal	43	25.4	-3.74699	C8H14O	109.101	9.63072	--	--	--	--	--	--	HMDB0013809	2548-87-0	Organic compounds	Organic oxygen compounds	Organooxygen compounds	Carbonyl compounds
Positive	(Z)-5-Octen-1-ol	40.1	22.5	-3.99467	C8H16O	170.153	9.63072	--	--	LMFA05000572	Fatty Acyls [FA]	Fatty alcohols [FA05]	--	HMDB0031298	64275-73-6	Organic compounds	Lipids and lipid-like molecules	Fatty Acyls	Fatty alcohols
Positive	Myrcene	46.1	43.9	-4.82297	C10H16	137.132	9.63072	C06074	Biosynthesis of secondary metabolites(ko01110)	LMPR0102010005	Prenol Lipids [PR]	Isoprenoids [PR01]	C10 isoprenoids (monoterpenes) [PR0102]	HMDB0038169	123-35-3	Organic compounds	Lipids and lipid-like molecules	Prenol lipids	Monoterpenoids
Positive	Isophorone	41.2	17.1	-4.57853	C9H14O	121.101	9.63072	C14743	--	--	--	--	--	HMDB0031195	78-59-1	Organic compounds	Organic oxygen compounds	Organooxygen compounds	Carbonyl compounds
Positive	3,4,7-Trimethyl-2E,6-octadien-1-ol	47.5	50.8	-3.9482	C11H20O	151.147	9.63072	--	--	LMFA05000125	Fatty Acyls [FA]	Fatty alcohols [FA05]	--	--	--	--	--	--	--
Positive	6-Ethyl-4-methyl-3E,5E,7E-decatriene	42.4	34.4	-8.43661	C13H22	179.178	9.63072	--	--	LMFA11000053	Fatty Acyls [FA]	Hydrocarbons [FA11]	--	--	--	--	--	--	--
Positive	8E,10E-Tetradecadienal	42.7	35.3	-4.82714	C14H24O	226.216	9.63072	--	--	LMFA06000173	Fatty Acyls [FA]	Fatty aldehydes [FA06]	--	--	--	--	--	--	--
Positive	Ethyl menthane carboxamide	41.3	18.9	-3.76142	C13H25NO	212.2	9.63072	--	--	--	--	--	--	HMDB0037834	39711-79-0	Organic compounds	Lipids and lipid-like molecules	Prenol lipids	Monoterpenoids
Positive	Hexadecanal	40.4	11.4	-1.64089	C16H32O	223.242	9.63072	C00517	Fatty acid degradation(ko00071)	LMFA06000088	Fatty Acyls [FA]	Fatty aldehydes [FA06]	--	HMDB0001551	629-80-1	Organic compounds	Lipids and lipid-like molecules	Fatty Acyls	Fatty aldehydes
Positive	(1E,4S,5E,7R)-Germacra-1(10),5-dien-11-ol	46.1	45.9	6.90552	C15H26O	240.234	9.63072	C16143	Sesquiterpenoid and triterpenoid biosynthesis(ko00909);;Metabolic pathways(ko01100);;Biosynthesis of secondary metabolites(ko01110)	--	--	--	--	--	--	--	--	--	--
Positive	Acetyllysine	41.6	23.7	7.3541	C8H16N2O3	415.198	9.63072	--	--	--	--	--	--	HMDB0000446	1946-82-3	Organic compounds	Organic acids and derivatives	Carboxylic acids and derivatives	Amino acids, peptides, and analogues
Positive	2-Methylbutanal	44.8	32.1	-2.28117	C5H10O	69.0697	9.63072	C02223	--	--	--	--	--	HMDB0031525	1730-97-8	Organic compounds	Organic oxygen compounds	Organooxygen compounds	Carbonyl compounds
Positive	cyclohexanol	47.7	47.6	-2.17012	C6H12O	83.0853	9.63072	C00854	Caprolactam degradation(ko00930);;Microbial metabolism in diverse environments(ko01120);;Degradation of aromatic compounds(ko01220)	--	--	--	--	HMDB0012971	111-27-3	Organic compounds	Lipids and lipid-like molecules	Fatty Acyls	Fatty alcohols
Positive	Methylcyclopentane	44.1	30.3	-3.10463	C6H12	85.1009	9.63072	--	--	--	--	--	--	HMDB0031542	96-37-7	Organic compounds	Hydrocarbons	Saturated hydrocarbons	Cycloalkanes
Positive	3-Ethylfuran	44.4	32.1	-2.80232	C6H8O	97.0645	9.63072	--	--	--	--	--	--	HMDB0040588	67363-95-5	Organic compounds	Organoheterocyclic compounds	Heteroaromatic compounds	--
Positive	2-Heptanone	44.2	29.2	-2.48096	C7H14O	97.1009	9.63072	C08380	--	--	--	--	--	HMDB0003671	110-43-0	Organic compounds	Organic oxygen compounds	Organooxygen compounds	Carbonyl compounds
Positive	4-Methyl-2-pentenal	42	18.5	-1.60836	C6H10O	81.0697	9.63072	--	--	--	--	--	--	HMDB0031196	5362-56-1	Organic compounds	Organic oxygen compounds	Organooxygen compounds	Carbonyl compounds
Positive	Cyclohexane-1,2-dione	41.3	13.7	-0.337312	C6H8O2	77.0385	9.63785	C06105	Caprolactam degradation(ko00930);;Microbial metabolism in diverse environments(ko01120)	--	--	--	--	HMDB0031344	765-87-7	Organic compounds	Organic oxygen compounds	Organooxygen compounds	Carbonyl compounds
Positive	4-Hexenyl acetate	41.1	17.4	-9.89765	C8H14O2	160.132	0.679783	--	--	--	--	--	--	--	--	--	--	--	--
Positive	N-Acetylputrescine	41.1	12.7	-5.47088	C6H14N2O	299.183	9.65212	C02714	Arginine and proline metabolism(ko00330);;Metabolic pathways(ko01100)	--	--	--	--	HMDB0002064	18233-70-0	Organic compounds	Organic acids and derivatives	Carboximidic acids and derivatives	Carboximidic acids
Positive	5-Oxo-delta-bilirubin	47.3	48.2	6.37727	C33H34N4O7	581.243	9.65212	C20666	Porphyrin metabolism(ko00860);;Biosynthesis of secondary metabolites(ko01110)	--	--	--	--	--	--	--	--	--	--
Positive	Lycaconitine	43.2	28.8	-0.653139	C36H48N2O10	710.396	9.65212	C08696	--	--	--	--	--	--	--	--	--	--	--
Positive	Loganin	44.1	46.2	-11.2176	C17H26O10	819.26	9.65212	C01433	Metabolic pathways(ko01100);;Biosynthesis of secondary metabolites(ko01110)	LMPR0102070001	Prenol Lipids [PR]	Isoprenoids [PR01]	C10 isoprenoids (monoterpenes) [PR0102]	HMDB0247827	--	Organic compounds	Lipids and lipid-like molecules	Prenol lipids	Terpene glycosides
Positive	2-Deoxystreptamine	43.3	41.2	19.5501	C6H14N2O3	145.1	9.67353	C02627	Neomycin, kanamycin and gentamicin biosynthesis(ko00524);;Biosynthesis of secondary metabolites(ko01110)	--	--	--	--	HMDB0245101	--	Organic compounds	Organic oxygen compounds	Organooxygen compounds	Alcohols and polyols
Positive	Carboxynorspermidine	40.9	26.9	16.6886	C7H17N3O2	193.169	0.679783	C18174	Arginine and proline metabolism(ko00330);;Metabolic pathways(ko01100)	--	--	--	--	--	--	--	--	--	--
Positive	5-δ-Hydroxybutyl Hydantoin	41.5	27.7	14.2472	C7H12N2O3	173.095	9.6664	--	--	--	--	--	--	--	--	--	--	--	--
Positive	1D-1-Guanidino-1-deoxy-3-dehydro-scyllo-inositol	45.6	40.1	3.96405	C7H13N3O5	184.073	9.6664	C04673	Streptomycin biosynthesis(ko00521);;Biosynthesis of secondary metabolites(ko01110)	--	--	--	--	--	--	--	--	--	--
Positive	Megastigmatrienone	46.5	63.6	20.156	C13H18O	213.129	9.67353	--	--	--	--	--	--	HMDB0059906	--	Organic compounds	Organic oxygen compounds	Organooxygen compounds	Carbonyl compounds
Positive	Cannabichromene	40.5	4.97	0.822674	C21H30O2	315.232	9.6664	C08998	--	--	--	--	--	HMDB0249585	--	Organic compounds	Organoheterocyclic compounds	Benzopyrans	1-benzopyrans
Positive	1-Monopalmitin	42	22.2	-0.951383	C19H38O4	353.266	9.67353	--	--	--	--	--	--	HMDB0011564	32899-41-5	Organic compounds	Lipids and lipid-like molecules	Glycerolipids	Monoradylglycerols
Positive	(20S)-1α,20-dihydroxy-22,23,24,25,26,27-hexanorvitamin D3 / (20S)-1α,20-dihydroxy-22,23,24,25,26,27-hexanorcholecalciferol	47.7	50.9	9.06035	C21H32O3	333.242	9.6664	--	--	LMST03020006	Sterol Lipids [ST]	Secosteroids [ST03]	Vitamin D3 and derivatives [ST0302]	--	--	--	--	--	--
Positive	Pseudaminic acid	42.7	21.9	-2.17405	C13H22N2O8	376.171	9.67353	C20082	Amino sugar and nucleotide sugar metabolism(ko00520);;O-Antigen nucleotide sugar biosynthesis(ko00541);;Metabolic pathways(ko01100);;Biosynthesis of nucleotide sugars(ko01250)	--	--	--	--	--	--	--	--	--	--
Positive	Avermectin A1a aglycone	44.1	50.2	-6.11613	C35H50O8	621.336	9.67353	C11980	Biosynthesis of 12-, 14- and 16-membered macrolides(ko00522);;Metabolic pathways(ko01100);;Biosynthesis of secondary metabolites(ko01110)	--	--	--	--	--	--	--	--	--	--
Positive	PS(19:0/17:0)	47.8	52.7	-1.97348	C42H82NO10P	756.552	9.67353	--	--	LMGP03010459	Glycerophospholipids [GP]	Glycerophosphoserines [GP03]	Diacylglycerophosphoserines [GP0301]	--	--	--	--	--	--
Positive	p-Mentha-1,3,5,8-tetraene	41.2	29.7	-22.92	C10H12	155.085	9.68068	--	--	--	--	--	--	HMDB0029641	1195-32-0	Organic compounds	Benzenoids	Benzene and substituted derivatives	Phenylpropenes
Positive	Strictosidine aglycone	47.8	84.3	-33.1781	C21H24N2O4	351.158	0.679783	C03309	Indole alkaloid biosynthesis(ko00901);;Metabolic pathways(ko01100);;Biosynthesis of secondary metabolites(ko01110)	--	--	--	--	--	--	--	--	--	--
Positive	PC(18:2(9Z,12Z)/16:0)	48.6	49.3	0.276027	C42H80NO8P	780.552	9.68068	--	--	LMGP01010932	Glycerophospholipids [GP]	Glycerophosphocholines [GP01]	Diacylglycerophosphocholines [GP0101]	HMDB0008133	--	Organic compounds	Lipids and lipid-like molecules	Glycerophospholipids	Glycerophosphocholines
Positive	PS(19:0/16:0)	45.5	64	-29.6956	C41H80NO10P	778.536	9.68068	--	--	LMGP03010953	Glycerophospholipids [GP]	Glycerophosphoserines [GP03]	Diacylglycerophosphoserines [GP0301]	--	--	--	--	--	--
Positive	PC(16:0/20:3(5Z,8Z,11Z))	42.9	41.9	-3.96075	C44H82NO8P	784.582	9.68068	--	--	LMGP01010622	Glycerophospholipids [GP]	Glycerophosphocholines [GP01]	Diacylglycerophosphocholines [GP0101]	HMDB0007980	--	Organic compounds	Lipids and lipid-like molecules	Glycerophospholipids	Glycerophosphocholines
Positive	Isopropylcyclohexane	40.3	4.52	-1.59919	C9H18	127.148	9.68782	--	--	--	--	--	--	HMDB0038191	696-29-7	Organic compounds	Hydrocarbons	Saturated hydrocarbons	Cycloalkanes
Positive	Phenyl methanal	46.7	41.9	-0.581723	C7H6O	251.047	9.68782	--	--	--	--	--	--	--	--	--	--	--	--
Positive	YM-53601	42.4	36	-9.09037	C21H21FN2O	337.168	9.69495	--	--	--	--	--	--	--	--	--	--	--	--
Positive	ergosta-5,7,24(28)-trien-3beta-ol	40.8	61.8	-37.8019	C28H44O	419.313	9.69495	C15780	Steroid biosynthesis(ko00100);;Metabolic pathways(ko01100);;Biosynthesis of secondary metabolites(ko01110)	--	--	--	--	HMDB0006848	23582-83-4	Organic compounds	Lipids and lipid-like molecules	Steroids and steroid derivatives	Ergostane steroids
Positive	Cholesterol	45.3	61.6	-31.2439	C27H46O	425.306	9.68782	C00187	Steroid biosynthesis(ko00100);;Steroid degradation(ko00984);;Biosynthesis of various alkaloids(ko00996);;Metabolic pathways(ko01100);;Microbial metabolism in diverse environments(ko01120)	LMST01010001	Sterol Lipids [ST]	Sterols [ST01]	Cholesterol and derivatives [ST0101]	HMDB0000067	57-88-5	Organic compounds	Lipids and lipid-like molecules	Steroids and steroid derivatives	Cholestane steroids
Positive	PG(16:1(9Z)/16:1(9Z))	45.2	63.7	-15.8057	C38H71O10P	736.501	9.69495	--	--	LMGP04010967	Glycerophospholipids [GP]	Glycerophosphoglycerols [GP04]	Diacylglycerophosphoglycerols [GP0401]	HMDB0010586	--	Organic compounds	Lipids and lipid-like molecules	Glycerophospholipids	Glycerophosphoglycerols
Positive	3,3-Dimethyl-2-butanol	41.1	12.8	0.401248	C6H14O	85.1012	9.68782	--	--	--	--	--	--	HMDB0245993	--	Organic compounds	Organic oxygen compounds	Organooxygen compounds	Alcohols and polyols
Positive	Zeaxanthin diglucoside	53.8	86.8	-3.56415	C52H76O12	857.517	9.70208	C15969	Carotenoid biosynthesis(ko00906);;Biosynthesis of secondary metabolites(ko01110)	LMPR01070099	Prenol Lipids [PR]	Isoprenoids [PR01]	C40 isoprenoids (tetraterpenes) [PR0107]	--	--	--	--	--	--
Positive	C16 Sphingosine	48.8	67.4	5.61237	C16H33NO2	294.242	9.71637	--	--	LMSP01040008	Sphingolipids [SP]	Sphingoid bases [SP01]	Sphingoid base homologs and variants [SP0104]	HMDB0242181	--	Organic compounds	Organic nitrogen compounds	Organonitrogen compounds	Amines
Positive	1-Pyrroline	47.5	43.3	-1.06496	C4H7N	70.0651	0.679783	C15668	--	--	--	--	--	HMDB0012497	5724-81-2	Organic compounds	Organoheterocyclic compounds	Pyrrolines	--
Positive	Icosanoic acid	40.6	40.8	-30.9227	C20H40O2	642.62	9.7235	C06425	Biosynthesis of unsaturated fatty acids(ko01040)	LMFA01010020	Fatty Acyls [FA]	Fatty Acids and Conjugates [FA01]	Straight chain fatty acids [FA0101]	HMDB0002212	506-30-9	Organic compounds	Lipids and lipid-like molecules	Fatty Acyls	Fatty acids and conjugates
Positive	PC(16:1(9Z)/22:6(4Z,7Z,10Z,13Z,16Z,19Z))[U]	40.8	18.4	-4.87276	C46H78NO8P	804.55	9.71637	--	--	--	--	--	--	--	--	--	--	--	--
Positive	Staphyloxanthin	42.6	52.3	-23.7556	C51H78O8	818.55	9.71637	C16148	Carotenoid biosynthesis(ko00906);;Biosynthesis of secondary metabolites(ko01110)	LMPR0106010043	Prenol Lipids [PR]	Isoprenoids [PR01]	C30 isoprenoids (triterpenes) [PR0106]	HMDB0258483	--	Organic compounds	Lipids and lipid-like molecules	Prenol lipids	Triterpenoids
Positive	Demethylphylloquinol	43.6	28.8	1.84173	C30H46O2	877.708	9.71637	C21084	Ubiquinone and other terpenoid-quinone biosynthesis(ko00130);;Metabolic pathways(ko01100);;Biosynthesis of secondary metabolites(ko01110);;Biosynthesis of cofactors(ko01240)	--	--	--	--	HMDB0304329	--	Organic compounds	Lipids and lipid-like molecules	Prenol lipids	Diterpenoids
Positive	trans-4-hydroxy-L-proline	43.6	59.6	-45.9153	C5H9NO3	154.041	9.73065	C01157	Arginine and proline metabolism(ko00330);;D-Amino acid metabolism(ko00470);;Metabolic pathways(ko01100);;ABC transporters(ko02010)	--	--	--	--	HMDB0000725	51-35-4	Organic compounds	Organic acids and derivatives	Carboxylic acids and derivatives	Amino acids, peptides, and analogues
Positive	(S)-Ureidoglycine	43.1	22.5	1.81262	C3H7N3O3	156.038	9.73065	C02091	Purine metabolism(ko00230);;Metabolic pathways(ko01100);;Microbial metabolism in diverse environments(ko01120)	--	--	--	--	--	--	--	--	--	--
Positive	p-CHLOROPHENYLALANINE	46.1	59.8	-2.72363	C9H10ClNO2	200.047	9.73065	--	--	--	--	--	--	HMDB0033261	101365-03-1	Organic compounds	Phenylpropanoids and polyketides	2-arylbenzofuran flavonoids	--
Positive	thiabendazole	43.8	43.2	8.5546	C10H7N3S	202.045	9.73065	C07131	--	--	--	--	--	HMDB0014868	148-79-8	Organic compounds	Organoheterocyclic compounds	Benzimidazoles	--
Positive	IPC 20:0;3/26:0;2	44	47.4	-3.11287	C52H104NO14P	1020.71	9.7451	--	--	--	--	--	--	--	--	--	--	--	--
Positive	4alpha-Carboxy-5alpha-cholesta-8,24-dien-3beta-ol	52.3	85.5	-6.28255	C28H44O3	393.313	9.75223	C22112	Steroid biosynthesis(ko00100);;Metabolic pathways(ko01100);;Biosynthesis of secondary metabolites(ko01110)	LMST01010152	Sterol Lipids [ST]	Sterols [ST01]	Cholesterol and derivatives [ST0101]	HMDB0062385	--	Organic compounds	Lipids and lipid-like molecules	Steroids and steroid derivatives	Cholestane steroids
Positive	N-Formimino-L-aspartate	41.3	43.4	35.888	C5H8N2O4	125.04	0.68705	C03409	Histidine metabolism(ko00340);;Metabolic pathways(ko01100)	--	--	--	--	--	--	--	--	--	--
Positive	PG(14:0/16:1(9Z)	42.8	32.9	5.09657	C36H69O10P	675.463	9.75223	--	--	--	--	--	--	--	--	--	--	--	--
Positive	globomycin	43.9	43.5	-4.61013	C32H57N5O9	697.446	9.75223	C01700	--	--	--	--	--	--	--	--	--	--	--
Positive	Capillene	42.6	21.5	-5.77227	C12H10	155.085	9.75937	C16927	--	--	--	--	--	HMDB0034968	520-74-1	Organic compounds	Benzenoids	Benzene and substituted derivatives	--
Positive	Threoninyl-Proline	49.4	69.3	12.7383	C9H16N2O4	181.1	9.75937	--	--	--	--	--	--	HMDB0029069	46398-79-2	Organic compounds	Organic acids and derivatives	Carboxylic acids and derivatives	Amino acids, peptides, and analogues
Positive	Hydroxyatrazine	40	28.9	21.1611	C8H15N5O	197.131	9.75937	C06552	Atrazine degradation(ko00791);;Metabolic pathways(ko01100);;Microbial metabolism in diverse environments(ko01120)	--	--	--	--	HMDB0062766	2163-68-0	Organic compounds	Organoheterocyclic compounds	Triazines	1,3,5-triazines
Positive	3-Butylpyridine	43.2	22.9	-3.63882	C9H13N	136.112	0.68705	--	--	--	--	--	--	HMDB0032934	539-32-2	Organic compounds	Organoheterocyclic compounds	Pyridines and derivatives	--
Positive	Sepiapterin	43.6	51.1	18.3989	C9H11N5O3	202.077	9.75937	C00835	Folate biosynthesis(ko00790);;Metabolic pathways(ko01100)	--	--	--	--	HMDB0000238	17094-01-8	Organic compounds	Organoheterocyclic compounds	Pteridines and derivatives	Pterins and derivatives
Positive	Valyl-Isoleucine	50.4	69.6	7.05946	C11H22N2O3	213.161	9.75937	--	--	--	--	--	--	HMDB0029130	20556-14-3	Organic compounds	Organic acids and derivatives	Carboxylic acids and derivatives	Amino acids, peptides, and analogues
Positive	Pentahomomethionine	48.9	55.2	-3.39149	C10H21NO2S	237.162	9.75937	C17229	2-Oxocarboxylic acid metabolism(ko01210)	--	--	--	--	--	--	--	--	--	--
Positive	Germacra-1(10),4,11(13)-trien-12-ol	41.8	38	-12.7995	C15H24O	243.169	9.75937	C19676	Sesquiterpenoid and triterpenoid biosynthesis(ko00909);;Biosynthesis of secondary metabolites(ko01110)	--	--	--	--	--	--	--	--	--	--
Positive	Ginkgolic Acid	47.1	57.8	1.02802	C22H34O3	311.237	9.75937	C10794	--	LMPK15040003	Polyketides [PK]	Phenolic lipids [PK15]	Anacardic acids and derivatives [PK1504]	HMDB0033897	22910-60-7	Organic compounds	Benzenoids	Benzene and substituted derivatives	Benzoic acids and derivatives
Positive	Dehydroergosterol	48.5	55.1	-0.323093	C28H42O	377.32	9.75937	--	--	LMST01031023	Sterol Lipids [ST]	Sterols [ST01]	Ergosterols and C24-methyl derivatives [ST0103]	HMDB0250953	--	Organic compounds	Lipids and lipid-like molecules	Steroids and steroid derivatives	Ergostane steroids
Positive	Isoprene	51.4	64.8	-2.2202	C5H8	69.0697	9.75937	C16521	Terpenoid backbone biosynthesis(ko00900);;Biosynthesis of secondary metabolites(ko01110)	--	--	--	--	HMDB0253673	--	Organic compounds	Hydrocarbons	Unsaturated hydrocarbons	Branched unsaturated hydrocarbons
Positive	E-2-Hexen-1-ol	49.3	56.3	-2.86616	C6H12O	83.0852	9.75937	--	--	--	--	--	--	--	--	--	--	--	--
Positive	Heptanal	45.5	35.2	0.177475	C7H14O	97.1012	9.75937	C14390	--	LMFA06000001	Fatty Acyls [FA]	Fatty aldehydes [FA06]	--	HMDB0031475	111-71-7	Organic compounds	Organic oxygen compounds	Organooxygen compounds	Carbonyl compounds
Positive	Icosadienoic acid	40.7	27.7	-12.578	C20H36O2	291.264	9.78008	C16525	Biosynthesis of unsaturated fatty acids(ko01040)	--	--	--	--	--	--	--	--	--	--
Positive	5beta-Pregnane-3,20-dione	47.5	45.3	-3.66064	C21H32O2	317.246	9.78008	C05479	Metabolic pathways(ko01100)	LMST02030146	Sterol Lipids [ST]	Steroids [ST02]	C21 steroids (gluco/mineralocorticoids, progestogins) and derivatives [ST0203]	HMDB0247019	--	Organic compounds	Lipids and lipid-like molecules	Steroids and steroid derivatives	Pregnane steroids
Positive	N-(2R-Hydroxyhexadecanoyl)-2S-amino-9-methyl-4E,8E-octadecadiene-1,3R-diol	40.6	10.7	0.315836	C35H67NO4	548.504	9.79437	--	--	--	--	--	--	HMDB0040132	--	Organic compounds	Lipids and lipid-like molecules	Sphingolipids	Ceramides
Positive	Cer 18:0;3/26:0;1	41.1	67.5	-43.9235	C44H89NO5	676.629	9.79437	--	--	--	--	--	--	--	--	--	--	--	--
Positive	Cerebroside B	53.5	81.8	-0.177398	C41H77NO9	728.567	9.79437	--	--	LMSP05010133	Sphingolipids [SP]	Neutral glycosphingolipids [SP05]	Simple Glc series [SP0501]	HMDB0035990	88642-46-0	Organic compounds	Lipids and lipid-like molecules	Prenol lipids	Triterpenoids
Positive	.alpha.-Linolenoyl ethanolamide	45.9	62.5	-26.7932	C20H35NO2	339.292	9.8015	--	--	--	--	--	--	--	--	--	--	--	--
Positive	4-(3-Methylbut-2-enyl)-L-tryptophan	45	34.1	1.3559	C16H20N2O2	583.269	9.8015	C04290	Indole alkaloid biosynthesis(ko00901);;Metabolic pathways(ko01100);;Biosynthesis of secondary metabolites(ko01110)	--	--	--	--	--	--	--	--	--	--
Positive	Arachidonoyl Serinol	46.1	74.1	20.7687	C23H39NO3	342.287	9.82292	--	--	LMFA08020072	Fatty Acyls [FA]	Fatty amides [FA08]	N-acyl amines [FA0802]	HMDB0013650	183718-70-9	Organic compounds	Lipids and lipid-like molecules	Fatty Acyls	Fatty amides
Positive	Adrenic acid	45.9	41.4	-5.45872	C22H36O2	350.304	9.84433	C16527	Biosynthesis of unsaturated fatty acids(ko01040)	LMFA01030178	Fatty Acyls [FA]	Fatty Acids and Conjugates [FA01]	Unsaturated fatty acids [FA0103]	HMDB0002226	28874-58-0	Organic compounds	Lipids and lipid-like molecules	Fatty Acyls	Fatty acids and conjugates
Positive	Valerenal	40.2	17.6	1.13463	C15H22O	219.175	9.85147	--	--	LMPR0103040001	Prenol Lipids [PR]	Isoprenoids [PR01]	C15 isoprenoids (sesquiterpenes) [PR0103]	HMDB0035786	4176-16-3	Organic compounds	Lipids and lipid-like molecules	Prenol lipids	Sesquiterpenoids
Positive	7,8-Didehydrodesmosterol	47.5	60.5	-3.26357	C27H42O	405.312	9.85147	--	--	LMST01010121	Sterol Lipids [ST]	Sterols [ST01]	Cholesterol and derivatives [ST0101]	--	--	--	--	--	--
Positive	1,8-Diazacyclotetradecane-2,9-dione	43.9	28.8	-5.47783	C12H22N2O2	249.156	0.68705	C04277	Caprolactam degradation(ko00930);;Microbial metabolism in diverse environments(ko01120)	--	--	--	--	HMDB0033567	295-17-0	Organic compounds	Hydrocarbons	Saturated hydrocarbons	Cycloalkanes
Positive	Terpendole C	42.5	34.3	-2.58471	C32H41NO5	484.283	9.88002	C20546	Indole diterpene alkaloid biosynthesis(ko00403);;Biosynthesis of secondary metabolites(ko01110)	--	--	--	--	--	--	--	--	--	--
Positive	Mycolactone E	45.2	69.3	-6.9871	C43H70O8	737.491	9.88715	C21277	Type I polyketide structures(ko01052)	--	--	--	--	--	--	--	--	--	--
Positive	Vitamin D3	41.6	58.3	-20.2132	C27H44O	423.295	9.92302	C05443	Steroid biosynthesis(ko00100);;Metabolic pathways(ko01100);;Biosynthesis of secondary metabolites(ko01110)	LMST03020001	Sterol Lipids [ST]	Secosteroids [ST03]	Vitamin D3 and derivatives [ST0302]	HMDB0000876	67-97-0	Organic compounds	Lipids and lipid-like molecules	Steroids and steroid derivatives	Vitamin D and derivatives
Positive	1-(1-Ethoxyethoxy)-pentane	42.9	27.7	-2.88783	C9H20O2	125.132	9.93015	--	--	--	--	--	--	--	--	--	--	--	--
Positive	N-Acetylserotonin	43.5	34.9	-2.28391	C12H14N2O2	219.112	9.93015	C00978	Tryptophan metabolism(ko00380);;Metabolic pathways(ko01100);;Biosynthesis of secondary metabolites(ko01110)	--	--	--	--	HMDB0001238	1210-83-9	Organic compounds	Organoheterocyclic compounds	Indoles and derivatives	Hydroxyindoles
Positive	Lenacil	42.3	27.5	9.99733	C13H18N2O2	235.146	9.93015	C11200	--	--	--	--	--	--	--	--	--	--	--
Positive	6-Geranylgeranyl-2,3-dimethylbenzene-1,4-diol	44.4	27.5	-1.15365	C28H42O2	375.304	9.93015	C20738	Ubiquinone and other terpenoid-quinone biosynthesis(ko00130);;Metabolic pathways(ko01100);;Biosynthesis of secondary metabolites(ko01110)	--	--	--	--	--	--	--	--	--	--
Positive	Avermectin A2a aglycone	42	45.7	1.89442	C35H52O9	599.359	9.93015	C11972	Biosynthesis of 12-, 14- and 16-membered macrolides(ko00522)	--	--	--	--	--	--	--	--	--	--
Positive	Psilocin	41.6	29.8	7.70094	C12H16N2O	187.125	9.93728	C08312	Indole alkaloid biosynthesis(ko00901);;Metabolic pathways(ko01100);;Biosynthesis of secondary metabolites(ko01110)	--	--	--	--	HMDB0042000	520-53-6	Organic compounds	Organoheterocyclic compounds	Indoles and derivatives	Tryptamines and derivatives
Positive	Ricinoleic acid	47.6	43.4	-2.00538	C18H34O3	263.236	9.93728	C08365	--	LMFA02000184	Fatty Acyls [FA]	Octadecanoids [FA02]	Other Octadecanoids [FA0200]	HMDB0034297	141-22-0	Organic compounds	Lipids and lipid-like molecules	Fatty Acyls	Fatty acids and conjugates
Positive	.alpha.-Estradiol	46.6	50.1	-2.27671	C18H24O2	255.174	9.93728	--	--	--	--	--	--	--	--	--	--	--	--
Positive	Adrenosterone	45.9	42.4	-4.12049	C19H24O3	301.179	9.94443	C05285	--	--	--	--	--	HMDB0006772	382-45-6	Organic compounds	Lipids and lipid-like molecules	Steroids and steroid derivatives	Androstane steroids
Positive	Cyclooctat-9-en-7-ol	45.5	42.5	2.70801	C20H34O	332.296	9.94443	C20834	Biosynthesis of various other secondary metabolites(ko00997);;Metabolic pathways(ko01100);;Biosynthesis of secondary metabolites(ko01110)	--	--	--	--	--	--	--	--	--	--
Positive	Solavetivol	40.5	14.6	-0.63374	C15H24O	238.216	9.95157	C19711	Sesquiterpenoid and triterpenoid biosynthesis(ko00909);;Biosynthesis of secondary metabolites(ko01110)	--	--	--	--	--	--	--	--	--	--
Positive	Fusidic acid	45.1	64.8	-1.13543	C31H48O6	517.352	9.95157	C06694	--	--	--	--	--	HMDB0015570	6990-06-03	Organic compounds	Lipids and lipid-like molecules	Steroids and steroid derivatives	Steroid esters
Positive	Styrene	40	9.53	1.19714	C8H8	122.097	9.9587	C07083	Ethylbenzene degradation(ko00642);;Styrene degradation(ko00643);;Metabolic pathways(ko01100);;Microbial metabolism in diverse environments(ko01120);;Degradation of aromatic compounds(ko01220)	--	--	--	--	HMDB0034240	100-42-5	Organic compounds	Benzenoids	Benzene and substituted derivatives	Styrenes
Positive	N,N-Dimethylsphingosine	47.4	48.8	2.43158	C20H41NO2	350.304	9.9587	--	--	LMSP01070001	Sphingolipids [SP]	Sphingoid bases [SP01]	N-methylated sphingoid bases [SP0107]	HMDB0013645	122314-67-4	Organic compounds	Organic nitrogen compounds	Organonitrogen compounds	Amines
Positive	Delta 8,14 -Sterol	41	27.3	0.505313	C29H46O	452.389	9.9587	--	--	LMST01031020	Sterol Lipids [ST]	Sterols [ST01]	Ergosterols and C24-methyl derivatives [ST0103]	HMDB0006928	74635-33-9	Organic compounds	Lipids and lipid-like molecules	Steroids and steroid derivatives	Ergostane steroids
Positive	Butyric acid	44.6	28.8	-0.888659	C4H8O2	177.112	9.96583	C00246	Butanoate metabolism(ko00650);;Metabolic pathways(ko01100)	LMFA01010004	Fatty Acyls [FA]	Fatty Acids and Conjugates [FA01]	Straight chain fatty acids [FA0101]	HMDB0000039	107-92-6	Organic compounds	Lipids and lipid-like molecules	Fatty Acyls	Fatty acids and conjugates
Positive	3,6,8-dodecatrien-1-ol	43.9	38.8	-4.9584	C12H20O	383.323	9.96583	--	--	LMFA05000058	Fatty Acyls [FA]	Fatty alcohols [FA05]	--	--	--	--	--	--	--
Positive	3alpha,7alpha,12alpha,26-Tetrahydroxy-5beta-cholestane	45.7	57.1	-14.5458	C27H48O4	459.338	9.97298	C05446	Metabolic pathways(ko01100)	LMST04030014	Sterol Lipids [ST]	Bile acids and derivatives [ST04]	C27 bile acids, alcohols, and derivatives [ST0403]	HMDB0001231	862-53-3	Organic compounds	Lipids and lipid-like molecules	Steroids and steroid derivatives	Bile acids, alcohols and derivatives
Positive	6,8a-Seco-6,8a-deoxy-5-oxoavermectin ''2a'' aglycone	40.2	49.9	28.6156	C34H50O8	628.377	9.98012	C11969	Biosynthesis of 12-, 14- and 16-membered macrolides(ko00522)	--	--	--	--	--	--	--	--	--	--
Positive	Niacinamide	51.2	60.5	-2.67592	C6H6N2O	123.055	9.9944	C00153	Nicotinate and nicotinamide metabolism(ko00760);;Metabolic pathways(ko01100);;Biosynthesis of cofactors(ko01240)	--	--	--	--	HMDB0001406	98-92-0	Organic compounds	Organoheterocyclic compounds	Pyridines and derivatives	Pyridinecarboxylic acids and derivatives
Positive	2,6-Dihydroxynaphthalene	40.5	17.7	-3.73533	C10H8O2	161.059	9.98725	--	--	--	--	--	--	--	--	--	--	--	--
Positive	Indole-3-ethanol	46.8	40.6	-0.622154	C10H11NO	200.047	9.9944	C00955	Tryptophan metabolism(ko00380)	--	--	--	--	HMDB0003447	526-55-6	Organic compounds	Organoheterocyclic compounds	Indoles and derivatives	Indoles
Positive	Benzaldehyde	43.2	30.6	6.25708	C7H6O	251.048	9.98725	C00261	Toluene degradation(ko00623);;Aminobenzoate degradation(ko00627);;Metabolic pathways(ko01100);;Microbial metabolism in diverse environments(ko01120);;Degradation of aromatic compounds(ko01220)	--	--	--	--	HMDB0006115	100-52-7	Organic compounds	Benzenoids	Benzene and substituted derivatives	Benzoyl derivatives
Positive	N-Cyclopropylammeline	41.8	24.6	6.69177	C6H9N5O	352.197	9.98725	C14148	Atrazine degradation(ko00791);;Microbial metabolism in diverse environments(ko01120)	--	--	--	--	--	--	--	--	--	--
Positive	Vitamin D2	43.8	45.6	-7.44298	C28H44O	379.333	9.9944	C05441	Steroid biosynthesis(ko00100);;Metabolic pathways(ko01100);;Biosynthesis of secondary metabolites(ko01110)	LMST03010001	Sterol Lipids [ST]	Secosteroids [ST03]	Vitamin D2 and derivatives [ST0301]	HMDB0242614	--	Organic compounds	Lipids and lipid-like molecules	Steroids and steroid derivatives	Vitamin D and derivatives
Positive	Gibberellin A8	41	27.7	-2.19283	C19H24O7	387.141	9.9944	C03579	Diterpenoid biosynthesis(ko00904)	LMPR0104170005	Prenol Lipids [PR]	Isoprenoids [PR01]	C20 isoprenoids (diterpenes) [PR0104]	HMDB0303450	--	Organic compounds	Lipids and lipid-like molecules	Prenol lipids	Diterpenoids
Positive	Gentamicin X2	42.5	38.8	-11.1214	C19H38N4O10	505.243	9.98725	C17702	Neomycin, kanamycin and gentamicin biosynthesis(ko00524);;Biosynthesis of secondary metabolites(ko01110)	--	--	--	--	--	--	--	--	--	--
Positive	8,8a-Deoxyoleandolide	42.2	48.1	6.64845	C20H36O6	762.541	9.98725	C11989	Biosynthesis of 12-, 14- and 16-membered macrolides(ko00522);;Metabolic pathways(ko01100);;Biosynthesis of secondary metabolites(ko01110)	LMPK04000030	Polyketides [PK]	Macrolides and lactone polyketides [PK04]	--	--	--	--	--	--	--
Positive	PC(16:1(9Z)/20:4(8Z,11Z,14Z,17Z))	44.9	46.6	-4.99697	C44H78NO8P	780.55	9.98725	--	--	LMGP01012139	Glycerophospholipids [GP]	Glycerophosphocholines [GP01]	Diacylglycerophosphocholines [GP0101]	HMDB0008016	--	Organic compounds	Lipids and lipid-like molecules	Glycerophospholipids	Glycerophosphocholines
Positive	PI(16:1(9Z)/18:1(9Z))	47.3	58.6	6.14515	C43H79O13P	857.52	9.98725	--	--	LMGP06010873	Glycerophospholipids [GP]	Glycerophosphoinositols [GP06]	Diacylglycerophosphoinositols [GP0601]	HMDB0009801	--	Organic compounds	Lipids and lipid-like molecules	Glycerophospholipids	Glycerophosphoinositols
Positive	PC(18:3(9Z,12Z,15Z)/24:1(15Z))	40.4	50.3	-35.8609	C50H92NO8P	865.624	9.98725	--	--	LMGP01012181	Glycerophospholipids [GP]	Glycerophosphocholines [GP01]	Diacylglycerophosphocholines [GP0101]	HMDB0008224	--	Organic compounds	Lipids and lipid-like molecules	Glycerophospholipids	Glycerophosphocholines
Positive	PC(o-22:2(13Z,16Z)/22:3(10Z,13Z,16Z))	43	42.5	16.8981	C52H96NO7P	877.707	9.98725	--	--	LMGP01020278	Glycerophospholipids [GP]	Glycerophosphocholines [GP01]	1-alkyl,2-acylglycerophosphocholines [GP0102]	HMDB0013456	--	Organic compounds	Lipids and lipid-like molecules	Glycerophospholipids	Glycerophosphocholines
Positive	TG(16:1(9Z)/18:1(9Z)/18:1(9Z))	40.5	51.8	-9.09509	C55H100O6	898.778	9.98725	--	--	--	--	--	--	HMDB0005438	--	Organic compounds	Lipids and lipid-like molecules	Glycerolipids	Triradylcglycerols
Positive	Diphenolic acid	40.4	30	-13.44	C17H18O4	287.124	0.700633	C14294	--	--	--	--	--	HMDB0030105	981-03-3	Organic compounds	Lipids and lipid-like molecules	Prenol lipids	Monoterpenoids
Positive	Secologanate	52.7	90.8	16.6641	C16H22O10	766.289	0.700633	C01957	Biosynthesis of secondary metabolites(ko01110)	--	--	--	--	HMDB0304481	--	Organic compounds	Lipids and lipid-like molecules	Prenol lipids	Terpene glycosides
Positive	L-Pipecolic acid	53.4	69.6	-2.61059	C6H11NO2	130.086	0.715033	--	--	--	--	--	--	HMDB0000716	3105-95-1	Organic compounds	Organic acids and derivatives	Carboxylic acids and derivatives	Amino acids, peptides, and analogues
Positive	N,N-dimethyl-L-Valine	43.1	36.5	-17.249	C7H15NO2	146.115	0.715033	--	--	--	--	--	--	--	--	--	--	--	--
Positive	Asparaginyl-Phenylalanine	45.6	69.4	33.9182	C13H17N3O4	262.128	0.722183	--	--	--	--	--	--	HMDB0028738	--	Organic compounds	Organic acids and derivatives	Carboxylic acids and derivatives	Amino acids, peptides, and analogues
Positive	Adynerin	48.4	62.8	12.1461	C30H44O7	539.301	0.715033	C08845	--	--	--	--	--	--	--	--	--	--	--
Positive	alpha-1,5-L-Arabinotetraose	41.8	57.2	7.64913	C20H34O17	547.191	0.715033	C20572	ABC transporters(ko02010)	--	--	--	--	--	--	--	--	--	--
Positive	Pyrrolidine	46.2	40	-5.31717	C4H9N	72.0804	0.722183	--	--	--	--	--	--	HMDB0031641	123-75-1	Organic compounds	Organoheterocyclic compounds	Pyrrolidines	--
Positive	Piperideine	41.9	10.2	-0.112512	C5H9N	84.0808	0.715033	C06181	Metabolic pathways(ko01100);;Biosynthesis of secondary metabolites(ko01110)	--	--	--	--	--	--	--	--	--	--
Positive	Muramic acid	53.9	0	-5.22872	C9H17NO7	216.085	0.729317	C06470	--	--	--	--	--	HMDB0003254	1114-41-6	Organic compounds	Organic oxygen compounds	Organooxygen compounds	Carbohydrates and carbohydrate conjugates
Positive	O-Acetyl-L-carnitine hydrochloride	53.1	71.1	-2.59946	C9H17NO4	204.123	0.743583	--	--	--	--	--	--	--	--	--	--	--	--
Positive	3-[(1R,2S,5R,6S)-5-Hydroxy-7-oxabicyclo[4.1.0]heptan-2-yl]-2-oxopropanoate	45.6	54.7	-3.85821	C9H12O5	218.102	0.743583	C21087	Biosynthesis of various antibiotics(ko00998);;Metabolic pathways(ko01100);;Biosynthesis of secondary metabolites(ko01110)	--	--	--	--	--	--	--	--	--	--
Positive	2(5H)-Furanone	44.5	23.3	0.227965	C4H4O2	85.0284	0.743583	C17601	--	--	--	--	--	HMDB0032330	497-23-4	Organic compounds	Organoheterocyclic compounds	Dihydrofurans	Furanones
Positive	(4-{4-[2-(gamma-L-Glutamylamino)ethyl]phenoxymethyl}furan-2-yl)methanamine	43.2	72.7	-2.50129	C19H25N3O5	398.168	0.750733	C21070	Methane metabolism(ko00680);;Metabolic pathways(ko01100);;Biosynthesis of cofactors(ko01240)	--	--	--	--	--	--	--	--	--	--
Positive	Isomaltotriose	46.4	76.7	4.4911	C18H32O16	469.157	0.750733	C02160	ABC transporters(ko02010)	--	--	--	--	HMDB0029910	32590-17-3	Organic compounds	Organic oxygen compounds	Organooxygen compounds	Carbohydrates and carbohydrate conjugates
Positive	4-Amino-2-methylenebutanoic acid	41.6	14.5	-4.07115	C5H9NO2	116.07	0.757867	--	--	--	--	--	--	HMDB0030409	65370-67-4	Organic compounds	Organic acids and derivatives	Carboxylic acids and derivatives	Amino acids, peptides, and analogues
Positive	Guvacoline	41.3	12.6	-1.63539	C7H11NO2	142.086	0.757867	C16821	--	--	--	--	--	--	--	--	--	--	--
Positive	3'-Keto-3'-deoxy-AMP	40.2	29.8	29.6417	C10H12N5O7P	346.065	0.757867	C07025	Biosynthesis of various antibiotics(ko00998);;Metabolic pathways(ko01100);;Biosynthesis of secondary metabolites(ko01110)	--	--	--	--	--	--	--	--	--	--
Positive	D-Serine	46.2	37.7	-2.2419	C3H7NO3	70.0285	0.757867	C00740	Glycine, serine and threonine metabolism(ko00260);;D-Amino acid metabolism(ko00470);;Metabolic pathways(ko01100);;Vancomycin resistance(ko01502)	--	--	--	--	HMDB0003406	312-84-5	Organic compounds	Organic acids and derivatives	Carboxylic acids and derivatives	Amino acids, peptides, and analogues
Positive	1,2,5-Trimethyl-1H-pyrrole	40	28.1	-7.66434	C7H11N	110.096	0.77245	--	--	--	--	--	--	HMDB0029722	930-87-0	Organic compounds	Organoheterocyclic compounds	Pyrroles	Substituted pyrroles
Positive	alpha-(Methylenecyclopropyl)glycine	45.2	29.6	-1.19221	C6H9NO2	128.07	0.765133	C08292	--	--	--	--	--	--	--	--	--	--	--
Positive	dimethyl (R)-pyrrolidine-1,2-dicarboxylate	51.6	64.4	-0.21393	C8H13NO4	188.092	0.765133	--	--	--	--	--	--	--	--	--	--	--	--
Positive	5-Dehydro-4-deoxy-D-glucarate	41.9	15.7	-4.30857	C6H8O7	215.016	0.77245	C00679	Ascorbate and aldarate metabolism(ko00053);;Metabolic pathways(ko01100)	--	--	--	--	--	--	--	--	--	--
Positive	Acetone cyanohydrin	41.3	13.3	-1.62419	C4H7NO	86.0599	0.765133	C02659	Cyanoamino acid metabolism(ko00460);;Metabolic pathways(ko01100);;Biosynthesis of secondary metabolites(ko01110)	--	--	--	--	HMDB0060427	--	Organic compounds	Organic oxygen compounds	Organooxygen compounds	Alcohols and polyols
Positive	5-Methylhex-4-enoyl-CoA	46.3	60	3.29882	C28H46N7O17P3S	878.199	0.77245	C16470	Geraniol degradation(ko00281);;Biosynthesis of secondary metabolites(ko01110)	--	--	--	--	--	--	--	--	--	--
Positive	6-Aminohexanoate	45.5	62.6	-2.65194	C6H13NO2	96.0804	0.765133	C02378	Caprolactam degradation(ko00930);;Metabolic pathways(ko01100);;Microbial metabolism in diverse environments(ko01120)	--	--	--	--	HMDB0001901	60-32-2	Organic compounds	Lipids and lipid-like molecules	Fatty Acyls	Fatty acids and conjugates
Positive	Niacin (Nicotinic acid)	45.6	31.6	-1.47799	C6H5NO2	124.039	0.779583	--	--	--	--	--	--	--	--	--	--	--	--
Positive	Pyrroline hydroxycarboxylic acid	44	27.2	1.42925	C5H7NO3	130.05	0.779583	--	--	--	--	--	--	HMDB0001369	22573-88-2	Organic compounds	Organic acids and derivatives	Carboxylic acids and derivatives	Amino acids, peptides, and analogues
Positive	1,2-Dihydrophthalic acid	40	55.2	22.7352	C8H8O4	133.032	0.779583	C16215	Polycyclic aromatic hydrocarbon degradation(ko00624);;Microbial metabolism in diverse environments(ko01120)	--	--	--	--	--	--	--	--	--	--
Positive	trans-Aconitic acid	40.2	9.35	-0.662379	C6H6O6	139.002	0.779583	C02341	C5-Branched dibasic acid metabolism(ko00660);;Metabolic pathways(ko01100)	--	--	--	--	HMDB0000958	4023-65-8	Organic compounds	Organic acids and derivatives	Carboxylic acids and derivatives	Tricarboxylic acids and derivatives
Positive	Quinolinic acid	41	12.2	2.10754	C7H5NO4	150.019	0.779583	C03722	Tryptophan metabolism(ko00380);;beta-Alanine metabolism(ko00410);;Nicotinate and nicotinamide metabolism(ko00760);;Metabolic pathways(ko01100);;Biosynthesis of cofactors(ko01240)	--	--	--	--	HMDB0000232	89-00-9	Organic compounds	Organoheterocyclic compounds	Pyridines and derivatives	Pyridinecarboxylic acids and derivatives
Positive	D-penicillamine	41.1	39.7	9.3265	C5H11NO2S	150.06	0.779583	--	--	--	--	--	--	HMDB0014997	52-67-5	Organic compounds	Organic acids and derivatives	Carboxylic acids and derivatives	Amino acids, peptides, and analogues
Positive	(S)-DNPA	41.6	47.3	23.6829	C16H14O5	325.054	0.779583	C12434	Biosynthesis of type II polyketide products(ko01057);;Metabolic pathways(ko01100);;Biosynthesis of secondary metabolites(ko01110)	--	--	--	--	--	--	--	--	--	--
Positive	D-Proline	46.1	43.7	-6.31456	C5H9NO2	80.0487	0.779583	C00763	Arginine and proline metabolism(ko00330);;D-Amino acid metabolism(ko00470);;Metabolic pathways(ko01100)	--	--	--	--	HMDB0003411	344-25-2	Organic compounds	Organic acids and derivatives	Carboxylic acids and derivatives	Amino acids, peptides, and analogues
Positive	5-Amino-4-imidazole carboxylate	45.7	31.9	2.50547	C4H5N3O2	110.035	0.786717	C05516	Purine metabolism(ko00230);;Metabolic pathways(ko01100)	--	--	--	--	--	--	--	--	--	--
Positive	3,4-Dihydroxy-L-phenylalanine	41.3	46.9	19.1532	C9H11NO4	162.059	0.786717	C00355	Tyrosine metabolism(ko00350);;Metabolic pathways(ko01100);;Biosynthesis of secondary metabolites(ko01110)	--	--	--	--	HMDB0000181	59-92-7	Organic compounds	Organic acids and derivatives	Carboxylic acids and derivatives	Amino acids, peptides, and analogues
Positive	pyrimidin-2-one-ribonucleoside	47.9	73.2	-6.09202	C9H12N2O5	246.107	0.786717	--	--	--	--	--	--	--	--	--	--	--	--
Positive	Phosphoribosyl pyrophosphate	40.3	53.9	-13.9583	C5H13O14P3	354.933	0.515217	--	--	--	--	--	--	HMDB0000280	7540-64-9	Organic compounds	Organic oxygen compounds	Organooxygen compounds	Carbohydrates and carbohydrate conjugates
Positive	Formylmethanofuran	44	55.4	0.24372	C35H44N4O16	741.262	0.793867	C01001	Methane metabolism(ko00680);;Metabolic pathways(ko01100);;Microbial metabolism in diverse environments(ko01120);;Carbon metabolism(ko01200)	--	--	--	--	--	--	--	--	--	--
Positive	7,8-Dihydromethanopterin	46.6	62.3	-4.51718	C30H43N6O16P	816.278	0.793867	C05927	Folate biosynthesis(ko00790);;Biosynthesis of cofactors(ko01240)	--	--	--	--	--	--	--	--	--	--
Positive	Maltopentaose	46.1	91.7	2.64031	C30H52O26	846.295	0.786717	--	--	--	--	--	--	HMDB0012254	34620-76-3	Organic compounds	Organic oxygen compounds	Organooxygen compounds	Carbohydrates and carbohydrate conjugates
Positive	Premithramycin A3'	48.3	88.8	-7.49061	C40H50O18	841.283	0.786717	C12386	Biosynthesis of type II polyketide products(ko01057);;Metabolic pathways(ko01100);;Biosynthesis of secondary metabolites(ko01110)	--	--	--	--	--	--	--	--	--	--
Positive	Hydroxymethylbilane	42.1	70.1	-10.9917	C40H46N4O17	896.31	0.786717	C01024	Porphyrin metabolism(ko00860);;Metabolic pathways(ko01100);;Biosynthesis of secondary metabolites(ko01110);;Microbial metabolism in diverse environments(ko01120);;Biosynthesis of cofactors(ko01240)	--	--	--	--	HMDB0001137	71861-60-4	Organic compounds	Organoheterocyclic compounds	Tetrapyrroles and derivatives	--
Positive	D-2-aminopentanoic acid	45.5	38.5	-4.35757	C5H11NO2	100.075	0.801117	C01799	--	--	--	--	--	HMDB0013716	760-78-1	Organic compounds	Organic acids and derivatives	Carboxylic acids and derivatives	Amino acids, peptides, and analogues
Positive	2-Methyl-5-propylpyrazine	41	18.2	-3.56026	C8H12N2	137.107	0.801117	--	--	--	--	--	--	HMDB0040000	29461-03-8	Organic compounds	Organoheterocyclic compounds	Diazines	Pyrazines
Positive	Retronecine	42.6	48	-0.72498	C8H13NO2	138.091	0.801117	C06177	Biosynthesis of secondary metabolites(ko01110)	--	--	--	--	HMDB0253071	--	Organic compounds	Alkaloids and derivatives	--	--
Positive	N-Formylmethionine	42.6	35.2	11.2029	C6H11NO3S	200.037	0.801117	C03145	Cysteine and methionine metabolism(ko00270)	--	--	--	--	HMDB0001015	4289-98-9	Organic compounds	Organic acids and derivatives	Carboxylic acids and derivatives	Amino acids, peptides, and analogues
Positive	Loganate	45.7	79.4	-27.0894	C16H24O10	394.161	0.801117	C01512	Biosynthesis of secondary metabolites(ko01110)	--	--	--	--	HMDB0304409	--	Organic compounds	Lipids and lipid-like molecules	Prenol lipids	Terpene glycosides
Positive	Neolinustatin	46.4	82.6	4.27839	C17H29NO11	446.165	0.801117	C08336	--	--	--	--	--	HMDB0038482	72229-42-6	Organic compounds	Organic oxygen compounds	Organooxygen compounds	Carbohydrates and carbohydrate conjugates
Positive	N1,N5,N10-Tricaffeoyl spermidine	42.6	48.6	-22.273	C34H37N3O9	654.228	0.808367	C18070	Biosynthesis of secondary metabolites(ko01110)	--	--	--	--	--	--	--	--	--	--
Positive	5-Hydroxy-N-formylkynurenine	43.6	31.5	9.60455	C11H12N2O5	252.076	0.815733	C05648	Tryptophan metabolism(ko00380);;Metabolic pathways(ko01100)	--	--	--	--	HMDB0004086	--	Organic compounds	Organic oxygen compounds	Organooxygen compounds	Carbonyl compounds
Positive	Jadomycin A	44.8	52.9	-9.94266	C24H21NO6	384.119	0.815733	C18680	Biosynthesis of type II polyketide products(ko01057);;Biosynthesis of secondary metabolites(ko01110)	--	--	--	--	--	--	--	--	--	--
Positive	N,N'-dimethyl-p-phenylenediamine	44.1	33.4	-5.95609	C8H12N2	154.133	0.83045	--	--	--	--	--	--	--	--	--	--	--	--
Positive	Acetamidopropanal	55.2	80.9	-1.85844	C5H9NO2	98.0598	0.83045	--	--	--	--	--	--	HMDB0012880	--	Organic compounds	Organic oxygen compounds	Organooxygen compounds	Carbonyl compounds
Positive	7,8-Dihydroxykynurenate	42.6	23.1	1.7896	C10H7NO5	222.04	0.837833	C01111	Tryptophan metabolism(ko00380)	--	--	--	--	--	--	--	--	--	--
Positive	Adenosine	50.3	65.9	-2.23254	C10H13N5O4	268.103	0.9327	C00212	Purine metabolism(ko00230);;Metabolic pathways(ko01100);;Nucleotide metabolism(ko01232);;ABC transporters(ko02010)	--	--	--	--	HMDB0000050	58-61-7	Organic compounds	Nucleosides, nucleotides, and analogues	Purine nucleosides	--
Positive	2,3-dihydrobenzofuran	41.5	23.3	-0.428472	C8H8O	121.065	0.991017	--	--	--	--	--	--	HMDB0013815	496-16-2	Organic compounds	Organoheterocyclic compounds	Coumarans	--
Positive	E-4-Propenyl-2-methoxyphenol	42.2	37.1	-21.2339	C10H12O2	346.194	1.0201	--	--	--	--	--	--	--	--	--	--	--	--
Positive	(4R)-7-Hydroxy-4-isopropenyl-7-methyl-2-oxo-oxepanone	44.5	65.1	31.1812	C10H16O3	167.112	1.04105	C19079	Limonene and pinene degradation(ko00903);;Biosynthesis of secondary metabolites(ko01110)	--	--	--	--	--	--	--	--	--	--
Positive	(2R)-2-Hydroxy-2-methylbutanenitrile	45.8	36.2	-3.25289	C5H9NO	100.075	1.1644	C18796	Cyanoamino acid metabolism(ko00460);;Biosynthesis of secondary metabolites(ko01110)	--	--	--	--	HMDB0060309	--	Organic compounds	Organic oxygen compounds	Organooxygen compounds	Alcohols and polyols
Positive	Safranal	41.9	32.4	19.2717	C10H14O	150.087	1.1644	C17062	Biosynthesis of various plant secondary metabolites(ko00999)	--	--	--	--	HMDB0036061	116-26-7	Organic compounds	Organic oxygen compounds	Organic oxides	--
Positive	3-Isopropylmalate	42.6	20.5	-1.06192	C7H12O5	218.138	1.22257	C04411	Valine, leucine and isoleucine biosynthesis(ko00290);;Metabolic pathways(ko01100);;Biosynthesis of secondary metabolites(ko01110);;2-Oxocarboxylic acid metabolism(ko01210);;Biosynthesis of amino acids(ko01230)	--	--	--	--	HMDB0012156	126576-14-5	Organic compounds	Lipids and lipid-like molecules	Fatty Acyls	Fatty acids and conjugates
Positive	2-Methylphenol	43.7	26.2	-4.02843	C7H8O	131.049	1.2444	--	--	--	--	--	--	HMDB0002055	95-48-7	Organic compounds	Benzenoids	Phenols	Cresols
Positive	2,4,6-Triaminotoluene	41.2	24	-12.8392	C7H11N3	138.101	1.25893	C16400	Nitrotoluene degradation(ko00633);;Microbial metabolism in diverse environments(ko01120)	--	--	--	--	--	--	--	--	--	--
Positive	(5S,6S)-6-Amino-5-hydroxycyclohexane-1,3-diene-1-carboxyate	41.2	14.5	5.79133	C7H9NO3	156.066	1.28078	--	--	--	--	--	--	--	--	--	--	--	--
Positive	5-Hydroxyconiferaldehyde	42.1	40.3	0.20813	C10H10O4	236.092	1.30988	C12204	Metabolic pathways(ko01100);;Biosynthesis of secondary metabolites(ko01110)	--	--	--	--	--	--	--	--	--	--
Positive	L-Glutamine	41.1	15.7	-4.76585	C5H10N2O3	146.068	1.34627	C00064	Arginine biosynthesis(ko00220);;Purine metabolism(ko00230);;Pyrimidine metabolism(ko00240);;Alanine, aspartate and glutamate metabolism(ko00250);;D-Amino acid metabolism(ko00470);;Glyoxylate and dicarboxylate metabolism(ko00630);;Vitamin B6 metabolism(ko00750);;Nitrogen metabolism(ko00910);;Aminoacyl-tRNA biosynthesis(ko00970);;Metabolic pathways(ko01100);;Microbial metabolism in diverse environm…	--	--	--	--	HMDB0000641	56-85-9	Organic compounds	Organic acids and derivatives	Carboxylic acids and derivatives	Amino acids, peptides, and analogues
Positive	4,5-Dimethyloxazole	45.7	33.4	-1.79177	C5H7NO	98.0599	1.34627	--	--	--	--	--	--	HMDB0032970	20662-83-3	Organic compounds	Organoheterocyclic compounds	Azoles	Oxazoles
Positive	(R)-5-Deoxyindenestrol	43.8	28.9	-0.818054	C18H18O	251.143	1.38902	C14543	--	--	--	--	--	--	--	--	--	--	--
Positive	(S)-2-Hydroxypropylphosphonate	41.2	14.8	-0.539025	C3H9O4P	319.011	1.46903	C06452	Biosynthesis of various antibiotics(ko00998);;Metabolic pathways(ko01100);;Biosynthesis of secondary metabolites(ko01110)	--	--	--	--	--	--	--	--	--	--
Positive	2(1H)-Quinolinone	42	20.3	2.69488	C9H7NO	146.06	1.51995	C06415	--	--	--	--	--	--	--	--	--	--	--
Positive	8-Methoxykynurenate	43.5	49.2	19.9687	C11H9NO4	220.065	1.56357	C05830	Tryptophan metabolism(ko00380)	--	--	--	--	HMDB0060426	--	Organic compounds	Organoheterocyclic compounds	Quinolines and derivatives	Quinoline carboxylic acids
Positive	D-erythro-1-(Imidazol-4-yl)glycerol 3-phosphate	42	15.6	-2.99239	C6H11N2O6P	256.069	1.59993	C04666	Histidine metabolism(ko00340);;Metabolic pathways(ko01100);;Biosynthesis of secondary metabolites(ko01110);;Biosynthesis of amino acids(ko01230)	--	--	--	--	HMDB0012208	36244-87-8	Organic compounds	Organic acids and derivatives	Organic phosphoric acids and derivatives	Phosphate esters
[truncated: 1,341 more rows]
