# Supplementary material for: Combined Transcriptome and Metabolome Analysis Reveals That Carbon Catabolite Repression Governs Growth and Pathogenicity in Verticillium dahliae
Source: Int J Mol Sci. 2024 Oct 28;25(21):11575. doi: 10.3390/ijms252111575 (PMC11546859; doi:10.3390/ijms252111575)
Supplement: Supplementary file 1 [file ijms-25-11575-s001.zip › ijms-3180441-supplementary/Table S3.xlsx]

## Sheet: Sheet1
Table S3 Primer sequences used in this study
Primer name	Primer sequence（5′–3′）	Destination
VdCreA-up	CACTCGGAGAACATGATGC	PCR
VdCreA-down	GAGAGGAGAACCATCAGATTCTT	PCR
VdCreC-up	ATGATCGAGACGAACAATACCGTCAC	PCR
VdCreC-down	TTCAAATTGCCACAGCCAATCAAGCCC	PCR
VdCreA-q-up	CACTCGGAGAACATGATGCCACCTC	qRT-PCR
VdCreA-q-down	GCCCATAGTGGTGGAGAGTAGAGTG	qRT-PCR
VdCreC-q-up	CTCACCCGTCCGAAGCTCCGATCATC	qRT-PCR
VdCreC-q-down	GTTGGCCAGGGACGAGAGGCCGTTC	qRT-PCR
VdCreA-s-f	CTTGCTGAGGTCTTAATTAACATCAGACATTCAGACCTCTTG	PCR
VdCreA-s-r	AGTGCTGAGGCATTAATTAAGTGCGTCTGGGGTCCTGAGTTG	PCR
VdCreA-x-f	CCCGCTGAGGACTTAATTAACCCTGCAGCAACATGTGTG	PCR
VdCreA-x-r	CTCGCTGAGGGTTTAATTAAGGGGAAGACGAGGGATACGTAATG	PCR
VdCreC-s-f	CTTGCTGAGGTCTTAATTAAGGACAGACTCTAGAGGTCAATCC	PCR
VdCreC-s-r	AGTGCTGAGGCATTAATTAACGTCTCGATCATGGGCATGGCTC	PCR
VdCreC-x-f	CCCGCTGAGGACTTAATTAAGTTAAGTTGGGTTCCGACGAG	PCR
VdCreC-x-r	CTCGCTGAGGGTTTAATTAAAGGCCGTCATCAAGGAGTAGAGG	PCR
Hyg-F	ATAACGGCGGTGGATGCCA	PCR
Hyg-R	GCCTCGGCATCTCGATGG	PCR
β-tublin-F	TCACCAGCCGTGGCAAGGTTG	qRT-PCR
β-tublin-R	AGCAAAGGGCGGTCTGGACGTTG	qRT-PCR
eno-q-F	CCTGGCCAAGAAGAAGTATGG	qRT-PCR
eno-q-R	CGTCCTCCTTGTAGAACTCG	qRT-PCR
G6PD-q-F	CGATTCGGTAACTCATTCTTCG	qRT-PCR
G6PD-q-R	CCTGAAGCAGATGGTTCTGC	qRT-PCR
GAPDH-q-F	CCAAGAAGGTCATCATCTCCG	qRT-PCR
GAPDH-q-R	GGTCATGAGACCCTCAACG	qRT-PCR
pckA-q-F	CCATGCCCTCTTCATGAGG	qRT-PCR
pckA-q-R	CCGAGGATGACCATCTCC	qRT-PCR
PDC-q-F	GGCCAAGACTCTCTACATGTCC	qRT-PCR
PDC-q-R	GGAGACAACCTTGAGGCC	qRT-PCR
PGLS-q-F	CGTCATGACGTCTTCAAGG	qRT-PCR
PGLS-q-R	GGATCTTGTCGAGGAGCTCC	qRT-PCR
gntk-q-F	GCTCCGATGGTGTGGTCC	qRT-PCR
gntk-q-R	GCTGAATTGACTCGACACC	qRT-PCR
GPI-q-F	CCAAGAACTTCCTGACAGAGG	qRT-PCR
GPI-q-R	CGTTCATGACGTTGGCACC	qRT-PCR
PGM-q-F	CCTTTCCACCATCGGTACC	qRT-PCR
PGM-q-R	GGAAGATGTCGATGCCATAGG	qRT-PCR
